# Supplementary material for: Telomere-to-telomere assembly of a fish Y chromosome reveals the origin of a young sex chromosome pair
Source: Genome Biol. 2021 Jul 12;22:203. doi: 10.1186/s13059-021-02430-y (PMC8273981; doi:10.1186/s13059-021-02430-y)
Supplement: Supplementary file 2 — Additional file 2: Table S1. Statistics of chromosome scale phasing. [file 13059_2021_2430_MOESM2_ESM.xlsx]

## Sheet: Table S1
Table S1. Statistics of chromosome scale phasing
Chromosome	Medaka chromosome	Size	Largest phased haploid block	% phased
Chr1	Chr3	31879944	31878868	99.9966
Chr2	Chr5	28881570	28688270	99.3307
Chr3	Chr21	28363318	28341491	99.923
Chr4	Chr1	27357314	27297228	99.7804
Chr5	Chr9	27584146	26776446	97.0719
Chr6	Chr13	27540439	27415675	99.547
Chr7	Chr4	29460186	29173773	99.0278
Chr8	Chr16	26430050	26234512	99.2602
Chr9	Chr7	26349887	26325342	99.9068
Chr10	Chr6	25285587	25150773	99.4668
Chr11	Chr17	25248006	25079427	99.3323
Chr12	Chr15	24839618	24813379	99.8944
Chr13	Chr14	24125568	24124367	99.995
Chr14	Chr20	23566905	23513460	99.7732
Chr15	Chr8	22243883	22138547	99.5264
Chr16	Chr11	22378716	22375380	99.9851
Chr17	Chr22	23447557	23362515	99.6373
Chr18	Chr24	21499429	21495695	99.9826
Chr19	Chr12	20882625	20882032	99.9972
Chr20	Chr19	18451233	18438183	99.9293
Chr21	Chr18	18072468	18047885	99.864
Chr22	Chr23	16689360	16624119	99.6091
Chr23	Chr2	18565954	18484268	99.56
ChrX	Chr10	30357206	30312083	99.8514
