# Supplementary material for: Telomere-to-telomere assembly of a fish Y chromosome reveals the origin of a young sex chromosome pair
Source: Genome Biol. 2021 Jul 12;22:203. doi: 10.1186/s13059-021-02430-y (PMC8273981; doi:10.1186/s13059-021-02430-y)
Supplement: Supplementary file 3 — Additional file 3: Table S2. The size and location of the assembled centromere in the hap-Y genome. [file 13059_2021_2430_MOESM3_ESM.xlsx]

## Sheet: Table S2
Table S2 The size and location of the assembled centromere in the hap-Y genome
Chromosome	Medaka homologous chromosome	Size	Start	End
Chr1	Chr3	43883	15765020	15808903
Chr2	Chr5	25830	14106389	14132219
Chr3	Chr21	24741	1	24742
Chr4	Chr1	/	/	/
Chr5	Chr9	34100	1	34101
Chr6	Chr13	2399	27344503	27346902
Chr7	Chr4	75133	14144411	14219544
Chr8	Chr16	3015	13844482	13847497
Chr9	Chr7	15998	11343759	11359757
Chr10	Chr6	16171	25155623	25171794
Chr11	Chr17	/	/	/
Chr12	Chr15	/	/	/
Chr13	Chr14	27881	1	27882
Chr14	Chr20	/	/	/
Chr15	Chr8	2443	62337	64780
Chr16	Chr11	16975	94174	111149
Chr17	Chr22	/	/	/
Chr18	Chr24	3720	50354	54074
Chr19	Chr12	/	/	/
Chr20	Chr19	27250	3646189	3673439
Chr21	Chr18	12507	326058	338565
Chr22	Chr23	22598	1	22599
Chr23	Chr2	200874	64870	265744
ChrY	Chr10	354191	19432418	19786609
