# Supplementary material for: Telomere-to-telomere assembly of a fish Y chromosome reveals the origin of a young sex chromosome pair
Source: Genome Biol. 2021 Jul 12;22:203. doi: 10.1186/s13059-021-02430-y (PMC8273981; doi:10.1186/s13059-021-02430-y)
Supplement: Supplementary file 4 — Additional file 4: Table S3. Expression levels of genes in the SLR. [file 13059_2021_2430_MOESM4_ESM.xlsx]

## Sheet: Table S3
Table S3 Expression levels of genes in the SLR
Gene	Start	End	Region	Testis	Ovary	Ovotestis	Blood	Brain	Eye	Fin	Gill	Gut	Heart	Liver	Muscle	Skin	Spleen
LOC113144056	17094952	17100230	S1	0.167582	0.279783	0.399494	1.93616	1.00506	3.57008	5.02451	6.23539	0.82519	8.6061	1.13457	10.5884	18.0512	11.5904
LOC113144055	17111716	17129601	S1	0.504103	0.752216	0.537668	0.422625	3.07977	3.13956	2.29142	5.95718	9.83216	5.28703	3.47731	2.45829	2.39502	3.63571
LOC113144511	17133098	17176768	S1	0.283023	0.694205	0.475343	0	20.8552	33.7244	6.40369	0.340583	0.449484	13.8865	0.651451	1.71287	4.64218	1.52806
LOC113144351	17179534	17204088	S1	0.772136	1.91379	1.6455	0	1.06887	0.809841	2.60723	3.81566	0.250557	0.053092	0.795451	0.620626	2.50867	0.109204
LOC113144434	17204244	17207962	S1	0.0262349	0.00631172	0.0140914	0	0.166689	2.93282	0.100057	0	0	0	0	0.0454976	0.147379	0.0520368
LOC113144013	17228809	17231075	S1	0.498736	0.052303	0.339338	0	0	0.0329505	4.19701	139.078	0	0	0	0.0291367	1.91909	0
syce3	17231963	17232744	S1	672.712	16.33	106.933	0	11.2745	0.907874	0	0.704232	0.421332	0.446392	0	1.00349	0.43341	0
LOC113144787	17234827	17239673	S1	5.99386	0.0533719	0.764744	0	0.223585	0.103524	0.503286	1.12424	1.00892	0	0	0.366165	0.247105	0
LOC113144510	17240503	17242327	S1	4.35948	0	0.411842	0	0.549381	0	0.0618323	0.197315	0	0	0	0.22493	0.303587	0
LOC113144497	17242806	17244775	S1	3.13555	0.00783706	0.339396	0	1.72476	0.447212	0	0	0	0.0628255	0	2.48569	0.548986	0
LOC113144463	17248210	17250221	S1	0.0912054	0.0121778	0.308974	0	173.712	18.6725	0	0.103274	1.39021	1.27651	0	89.7967	80.5603	0
gria1	17338554	17397011	S1	0.0357068	0.144657	0.271417	0.0455673	15.1631	16.3482	0.0653243	0.208458	0.0623588	0.418429	0.0215187	0	0.0641463	0
LOC113144788	17431936	17446818	S1	2.99268	0.0766062	0.564143	1.05575	0.343047	0.57181	0	0.0219037	0.098285	0.27074	0.0406993	0	0.0606614	0.192766
LOC113144640	17465258	17475461	S1	2.1558	2.62324	2.15475	65.884	9.16931	9.83177	36.1709	9.55231	4.97759	6.11263	2.65457	1.99982	22.8473	26.5429
med7	17476157	17479013	S1	7.4135	27.6757	26.1371	20.5085	6.62527	7.91835	13.1943	16.7543	7.71427	13.0472	5.08206	7.58979	11.5136	18.1866
itk	17481247	17486995	S1	0.764687	1.26613	1.71676	3.19706	4.27878	6.86568	16.4067	43.2413	20.3858	21.3968	1.77235	2.44653	17.5784	42.007
cyfip2	17488247	17508263	S1	1.92644	2.03938	2.07204	6.53796	45.1475	33.0326	6.35496	16.2261	6.3376	9.37163	1.20459	1.20539	5.4734	21.135
LOC113143973	17508754	17516366	S1	23.6069	9.38301	14.8509	0.224204	0.865387	1.36234	3.58426	4.37207	0.688029	1.79283	0.096253	0.0708622	2.44844	5.34909
LOC113144789	17516717	17519179	S1	2.48146	0.0924938	0.611597	0	0	23.7137	0.416696	0.590991	0	0	0	0	0	0.577899
tenm2	17834568	18040108	S1	3.72254	0.0204455	0.91169	0	9.76043	17.5598	0.0134069	0.0570441	0.0703904	0.413564	0.0397477	0.0609636	0.0131651	0.0766981
LOC113144599	18046833	18054122	S1	11.0763	10.1589	14.0534	4.02026	46.6046	30.9472	12.1743	30.446	215.742	31.699	2.98645	25.1666	19.1615	15.0879
eif4ebp3	18057313	18061002	S1	40.3915	54.0023	55.1477	44.0614	30.4958	29.9606	51.7438	35.3436	48.6789	35.8802	17.2161	95.2695	54.436	37.3207
acsl4	18062881	18072571	S1	24.7012	33.643	31.3407	15.1651	48.2463	16.3928	17.6051	23.3176	29.6642	13.3795	2.87653	4.45452	16.9328	19.69
nxt2	18072640	18074475	S1	20.005	62.7317	50.027	19.7098	16.5577	15.2294	17.6282	15.9654	12.9816	20.4777	7.66521	21.9864	22.5529	18.8598
psmd10	18076866	18080862	S1	21.6978	36.3258	29.5115	10.954	9.90712	9.1743	8.73446	8.10485	5.91343	7.45553	3.24455	5.29562	8.33364	9.27841
xiap	18080892	18085944	S1	12.6232	65.2676	73.8927	24.7883	18.1336	19.1337	22.2678	26.0324	22.4115	30.3641	13.8855	8.18458	21.0978	21.8298
LOC113144216	18086869	18108646	S1	20.499	4.19649	9.91843	59.0028	26.1818	19.4635	24.9732	30.1174	13.2825	17.6677	6.63548	8.50786	20.4561	43.9699
efnb1	18118796	18176013	S1	0.729397	9.42633	5.44369	0.125016	4.23306	16.9086	21.4108	9.97673	7.56192	11.6852	4.45143	3.36845	14.7713	2.13756
LOC113144159	18205211	18214516	S1	3.53599	2.80976	2.68787	0.284607	0.388409	3.61677	24.7719	20.7287	0.612048	7.86001	0.844819	5.15945	13.3741	2.2634
LOC113144161	18215275	18224520	S1	1.52499	1.92465	1.43578	0.769197	0.211676	9.01684	0.925728	1.53498	0.0519825	1.78992	1.29154	2.74853	1.12293	0.198242
zc4h2	18223622	18229638	S1	26.6507	10.4368	15.692	9.59905	47.4153	26.1445	28.957	24.9141	17.4172	34.7811	13.8271	19.0168	23.8551	23.6692
asb12	18232647	18237110	S1	0.113763	0.00232646	0.0175382	0	0.0823996	0.438751	0.037096	0.0394593	0.0354119	5.94663	0	1.50127	0.327843	0
arhgef9	18235736	18282753	S1	10.3715	0.370232	2.21409	0.706089	22.2654	14.4734	3.88213	10.0978	0.948188	9.40934	0.404628	1.68253	2.97822	2.46064
LOC113144189	18358905	18511472	S1	0.780204	0.582598	0.869987	0.0994825	12.9314	3.76095	0.46076	0.871314	0.370026	0.362447	0.0289105	0.0532104	0.323179	0.966121
LOC113144190	18511640	18515519	S1	0.363243	0.791226	1.28228	3.04173	1.75781	8.80336	11.6928	19.3437	6.506	14.7006	1.78755	1.05751	9.07135	40.451
LOC113144923	18517735	18520931	S1	0.5996	0.478723	0.839269	0	4.59902	2.44104	4.82266	1.07433	0.819512	1.07255	10.3054	3.53628	5.80185	2.25864
LOC113144346	18531597	18538188	S1	25.736	44.1891	31.9832	20.3473	47.1555	46.6921	34.0035	41.918	37.092	46.4365	12.2426	15.9802	30.9718	41.7159
LOC113144345	18541501	18585948	S1	0.689895	0.0232194	1.18623	0	10.1933	8.73441	0.0334354	0.0355655	0.0478763	0.0169079	0	0.0304073	0.0984973	0.0869441
hdx	18587913	18594309	S1	22.7427	16.1072	16.3996	0.171569	5.93165	7.51659	3.65424	4.2608	4.06974	5.6385	1.96768	2.85463	4.66945	2.50959
rps6ka6	18595061	18611626	S1	11.6809	20.829	20.7721	19.5648	17.1993	20.0903	7.9659	11.7324	8.86279	8.90164	4.82609	7.02494	8.53336	14.949
pou3f4	18620576	18622942	S1	0.156468	0.0044635	0.0671917	0.0296563	8.68809	0.204051	0	0	0	0	0	0.0515524	0	0
LOC113144026	18662580	18666735	S1	0.120389	0.413298	0.581571	0.0547127	0.116149	0.968021	0	0	0.648911	2.80291	0	3.89946	2.7214	0.489503
LOC113144378	18697248	18698761	S1	0.235528	0.681379	0.631772	2.40765	1.47657	1.57771	2.55671	4.7321	1.85489	3.10297	0.303197	0.511536	1.55658	7.39299
sh3bgrl	18699817	18709852	S1	13.8533	17.2199	18.1112	40.1229	35.8618	53.0388	31.788	39.9888	20.5606	41.5373	5.84367	15.3183	25.2674	84.8037
hmgn6	18710701	18714055	S1	38.6173	17.2597	51.0195	126.354	126.467	119.227	75.005	124.843	74.7408	132.532	43.0309	33.3815	72.2894	111.222
LOC113144792	18721754	18725813	S1	1.98836	0.0368363	0.441683	0.0548838	5.94214	4.74735	0.157361	0	0.100145	0	0.0518367	0.190813	0.87563	0
LOC113144398	18729998	18733465	S1	15.9454	2.75815	6.50759	0	12.4467	3.86833	0.575698	0.367426	0	2.71717	0.0379285	4.95638	1.31907	0.159683
tbx22	18743962	18750239	S1	0.0482888	0.467258	0.0499326	0	0.0486039	0.0900175	0	0.0465507	0	1.19504	0	0.0397993	0.0429735	0
itm2a	18763819	18769586	S1	37.0023	39.3858	27.186	54.3056	251.85	196.592	23.0201	35.3664	33.3527	87.6285	17.8765	22.7035	26.5339	76.2876
LOC113144864	18769748	18776131	S1	0.33467	0.634095	0.585069	4.20289	1.84451	3.25727	2.58774	8.70972	1.84348	5.50781	0.801543	1.05375	2.69278	13.2573
LOC113144862	18776675	18780468	S1	1.43881	0.7327	2.65502	19.3922	7.82523	24.0707	15.225	35.9744	14.4754	36.4663	4.51076	6.37983	17.6578	77.2056
LOC113144863	18782981	18787183	S1	3.08344	1.1632	2.05723	0.0648765	7.19619	21.6497	1.73611	4.64976	3.49215	29.2226	1.59314	2.17096	4.9013	4.28878
cysltr1	18807115	18809860	S1	0.738248	0	0.132282	0.0738132	0.0391744	0.253937	1.6578	7.31631	0.875449	0.107021	0.0348576	0.224546	1.35082	0.476949
LOC113144274	18850163	18860719	S1	4.26133	1.57764	3.43486	2.28169	6.17146	18.5095	6.87039	1.38337	4.65239	19.5836	2.02519	3.9066	8.43634	6.3537
LOC113144946	18861441	18870738	S1	69.5451	54.7874	50.291	21.5145	8.59728	14.2641	26.5288	18.8698	44.0292	73.3971	24.145	23.0996	26.6839	26.6712
vamp7	18870906	18875936	S1	27.7296	9.95002	11.9554	43.8778	32.025	21.9232	28.8351	38.9998	37.2564	28.5361	25.0489	14.6979	28.1248	53.4547
LOC113144256	18876115	18907922	S1	2.28144	11.6858	6.07408	0	0.899773	0.862976	0.588323	0.164145	3.41572	0.360913	6.94825	1.5525	0.947072	0.461464
pdgfrl	18912957	18913592	S1	5.22745	0.921405	1.23087	0	4.66767	17.93	13.3865	2.31803	4.01194	5.35256	0.307652	4.67148	7.33679	7.44766
slbp	19835782	19860938	S1	52.7999	38.5697	61.1956	37.0876	26.8477	20.8811	37.9577	30.1917	44.3371	33.1017	12.6827	9.38651	33.5393	43.7899
immt	19867792	19901087	S1	29.6137	37.4391	40.4579	81.1971	100.767	77.4734	58.1657	76.0774	71.529	125.415	36.9545	26.8496	57.368	76.2836
tmem129	19942689	19953791	S1	9.47208	20.4245	11.7599	13.4848	8.09307	10.7771	14.1523	18.0007	11.3828	13.1561	6.42756	4.87441	11.4725	19.2306
LOC113144233	19949712	19950336	S1	0.959627	0.968742	1.12403	2.80786	2.02667	2.64954	3.43491	3.65375	2.66417	2.27981	0.636471	0.878577	1.68648	7.14561
atoh8	19957422	19968970	S1	2.42696	14.16	8.21747	0.512026	9.08404	12.75	4.35758	4.88307	2.69161	4.07722	2.16468	3.20002	3.501	8.87113
rnf103	19975149	20007168	S1	2.78317	3.41378	5.19902	10.2442	23.353	15.5605	5.71961	6.77199	5.7384	7.33669	4.47425	4.85561	4.90663	8.73256
fmr1	20067122	20082131	S1	10.2957	39.6961	33.1403	19.1213	19.2693	12.5383	9.78216	11.4148	10.8247	9.25361	5.38665	5.75379	8.91281	17.8693
LOC113143190	20184028	20188402	S1	0.0107712	0	0.0087557	0	0	0	0	0	0	0	0	0	0	0
aff2	20457377	20683218	S1	5.50979	1.00041	2.63209	1.58177	9.51792	3.33016	0.970366	0.836615	1.17983	1.4153	0.343205	0.473756	0.912747	2.32675
ids	20697897	20715420	S2	3.80747	22.2526	12.2153	13.3324	12.3801	10.9625	6.79325	12.5158	14.5462	10.7044	6.11992	2.98662	5.95208	12.4142
dcps	20716727	20719480	S2	31.314	34.5054	17.6732	11.8255	7.88277	7.95063	7.64008	8.55962	4.74708	8.50431	3.48472	1.48008	6.52568	9.35747
LOC113144137	20727190	20765093	S2	6.97447	6.58406	11.6399	0.968329	6.16698	20.6175	8.28634	8.8597	11.1857	17.9997	27.8169	4.45421	7.7874	24.7315
abhd18	20770870	20811867	S2	14.4308	3.34066	6.18389	4.33099	5.3709	4.97362	6.55717	7.23649	13.7318	8.91148	5.50805	3.05621	6.88161	6.56465
LOC113144565	20837836	20842554	S2	0.827447	0.0667227	0.339172	1.23634	23.4028	4.25333	0.393863	0.384043	0.751967	0.298759	0.227052	0.0895484	0.322301	0.477955
LOC113144564	20844144	20873654	S2	0.395547	0.103891	0.197418	0.22627	0.472341	1.44565	2.49409	0.153352	4.81678	0.102065	0.0926064	0.281888	4.27533	0.127461
hdac3	20892478	20897900	S2	12.7391	24.486	21.2886	36.9028	23.1934	18.5902	18.9312	22.242	15.2895	15.8744	9.3807	23.7824	19.7189	32.4571
LOC113144024	20898046	20912525	S2	38.9867	71.8026	61.9881	0.472491	8.19156	8.68479	0.692405	0.960676	3.37671	68.3539	4.87909	290.031	66.7208	0.735859
LOC113144301	20917635	20982728	S2	32.2201	2.28776	7.04405	16.8382	16.1054	13.8751	7.38469	13.8844	8.89289	13.2104	5.36295	12.5537	9.45508	33.3284
il1rapl2	21019558	21431938	S2	1.15884	0.150498	0.266613	0	2.75962	1.99648	0	0	0.0370616	0.510457	0	0.0353081	0.228744	0.0807655
LOC113144541	21808815	21824430	S2	24.6413	29.109	22.7486	7.43015	12.9539	11.0281	6.40878	10.1973	7.30413	6.35603	2.92986	2.4702	4.8986	9.14045
snx25	21827480	21840563	S2	55.6981	13.8303	15.274	8.32643	65.6367	21.4351	9.18928	13.8727	7.52111	8.30379	6.91233	4.25033	8.29487	12.1694
fgl1	21841293	21845007	S2	15.0806	3.21954	4.57507	0.195424	1.28608	1.80564	0.112062	0	0.106975	2.98456	1.07053	3.29521	47.9048	2.29237
LOC113144029	21845661	21852570	S2	0.063951	0.39213	0.519017	0.215326	1.8856	1.05826	0	0.492531	56.823	0	3.66069	0.0935772	0.10104	0.16054
LOC113144454	21853670	21858723	S2	0.547186	0.478299	0.181059	0.0665053	0.282368	0.130741	0.0953407	0.270439	0.273038	0.482129	0	0.173413	0.249657	0.132224
LOC113144405	21860257	21871035	S2	0.216841	0.0498482	0.0700366	0	0	0.835079	63.7641	51.4164	1.25953	0	0	0	86.0355	0.0263923
ptcd3	21877454	21885295	S2	25.2208	26.5628	24.8331	19.2936	18.4312	12.7377	19.3919	20.0716	23.3815	19.2707	14.092	17.4401	15.783	20.8097
polr1a	21885517	21905815	S2	20.2966	12.1705	16.484	11.0799	5.80596	5.77629	9.28912	8.34104	15.1245	7.38843	3.61631	26.8552	10.0298	8.22597
st3gal5	21908157	21915546	S2	27.8556	5.48432	11.696	25.9712	45.525	31.217	19.8569	18.7081	98.5686	24.5298	10.6527	9.02931	16.8526	29.8009
LOC113143105	22176706	22179804	S2	0	0	0	0	0	0	0	0	0	0	0	0	0	0
LOC113134477	22321384	22323248	S2	0.025129	10.0389	2.13213	0	0	0	0	0	0	0	0	0	0	0
LOC113138436	23168443	23169900	S2	0.00603416	0	0	0	0	0	0	0	0	0	0	0	0	0
slitrk2	23198418	23202445	S2	0.0373473	0.050154	0.0309526	0	16.0747	2.39816	0	0.354331	0	0	0	0.0757353	0	0.0173241
LOC113139392	24291845	24292759	S2	0.0215845	0	0.011144	0	0	0	0	0	0	0	0	0	0	0
slitrk4	24378252	24384878	S2	0.366465	0.128467	0.405784	0	7.63284	2.60908	0.184498	0.183986	0.0330229	0.19826	0.0341865	0.0838946	0.226464	0.551726
