# Supplementary material for: Telomere-to-telomere assembly of a fish Y chromosome reveals the origin of a young sex chromosome pair
Source: Genome Biol. 2021 Jul 12;22:203. doi: 10.1186/s13059-021-02430-y (PMC8273981; doi:10.1186/s13059-021-02430-y)
Supplement: Supplementary file 5 — Additional file 5: Table S4. Comparison of repeat contend (%) in the pericentromeric heterochromatin (PCH) and whole genome. [file 13059_2021_2430_MOESM5_ESM.xlsx]

## Sheet: Table S4
Table S4 Comparison of repeat contend (%) in the pericentromeric heterochromatin (PCH) and whole genome
Repeat type	Whole genome	PCH	non-PCH
SINE	0.17	0.259892	0.169043
LINE	6.53	22.4491	3.21656
LTR	3.1	10.3981	1.72807
DNA transposon	5.61	12.7185	4.4269
Unclassified	4.19	5.62645	3.33673
Small RNA	0.19	0.25	0.0075
Satellites	1.51	1.65478	0.583066
Simple repeats	1.6	0.998218	1.65915
Low complexity	0.24	0.124856	0.258456
Total	23.14	54.4799	15.3855
