# Supplementary material for: Telomere-to-telomere assembly of a fish Y chromosome reveals the origin of a young sex chromosome pair
Source: Genome Biol. 2021 Jul 12;22:203. doi: 10.1186/s13059-021-02430-y (PMC8273981; doi:10.1186/s13059-021-02430-y)
Supplement: Supplementary file 6 — Additional file 6: Table S5. The estimated recombination rate. [file 13059_2021_2430_MOESM6_ESM.xlsx]

## Sheet: Table S5
Table S5 The estimated recombination rate
chrom	start	end	nSites	recombRate
10	0	933000	987	1.96706e-09
10	933000	1866000	1398	5.93622e-09
10	1866000	2799000	1344	7.58699e-09
10	2799000	3732000	1121	7.9459e-09
10	3732000	4665000	1196	6.0703e-10
10	4665000	5598000	1348	3.14075e-09
10	5598000	6531000	1263	6.96042e-09
10	6531000	7464000	1413	8.78396e-09
10	7464000	8397000	1150	7.96627e-09
10	8397000	9330000	1262	8.37999e-09
10	9330000	10263000	1102	7.03405e-09
10	10263000	11196000	958	5.95907e-09
10	11196000	12129000	648	0
10	12129000	13062000	1089	6.09915e-09
10	13062000	13995000	871	4.29185e-09
10	13995000	14928000	890	5.74365e-09
10	14928000	15861000	662	6.44199e-09
10	15861000	16794000	1201	5.27993e-09
10	16794000	17727000	624	4.14698e-09
10	17727000	18660000	1401	6.92858e-09
10	18660000	19593000	1102	4.21534e-09
10	19593000	20526000	675	6.80972e-09
10	20526000	21459000	908	4.27913e-09
10	21459000	22392000	1748	8.1664e-09
10	22392000	23325000	1231	7.76004e-09
10	23325000	24258000	884	7.2008e-09
10	24258000	25171794	970	6.9414e-09
11	0	294000	538	0
11	294000	588000	310	1.14768e-09
11	588000	882000	198	4.16838e-09
11	882000	1176000	547	4.94054e-10
11	1176000	1470000	327	1.02878e-09
11	1470000	1764000	620	0
11	1764000	2058000	489	1.76316e-09
11	2058000	2352000	376	2.06495e-09
11	2352000	2646000	469	1.52675e-09
11	2646000	2940000	207	7.24521e-09
11	2940000	3234000	94	3.83383e-09
11	3234000	3528000	196	1.23382e-09
11	3528000	3822000	206	0
11	3822000	4116000	116	4.96974e-09
11	4116000	4410000	334	4.61554e-09
11	4410000	4704000	287	7.79071e-10
11	4704000	4998000	387	2.01941e-09
11	4998000	5292000	604	6.13252e-09
11	5292000	5586000	374	5.19522e-09
11	5586000	5880000	292	4.05141e-09
11	5880000	6174000	345	4.036e-09
11	6174000	6468000	145	7.45315e-09
11	6468000	6762000	392	5.33931e-09
11	6762000	7056000	429	0
11	7056000	7350000	341	6.0255e-09
11	7350000	7644000	329	7.99392e-11
11	7644000	7938000	517	4.96942e-10
11	7938000	8232000	337	2.22668e-09
11	8232000	8526000	540	0
11	8526000	8820000	276	5.69121e-09
11	8820000	9114000	248	1.86705e-11
11	9114000	9408000	415	6.64803e-09
11	9408000	9702000	402	1.87173e-09
11	9702000	9996000	383	6.89224e-09
11	9996000	10290000	468	6.83153e-09
11	10290000	10584000	435	2.54179e-09
11	10584000	10878000	74	5.99472e-09
11	10878000	11172000	78	8.07877e-09
11	11172000	11466000	150	7.27512e-09
11	11466000	11760000	337	6.06498e-09
11	11760000	12054000	294	1.26618e-09
11	12054000	12348000	366	2.10712e-09
11	12348000	12642000	456	6.19839e-09
11	12642000	12936000	323	5.01911e-09
11	12936000	13230000	277	7.98244e-10
11	13230000	13524000	403	3.08671e-10
11	13524000	13818000	295	6.48429e-09
11	13818000	14112000	135	6.75503e-09
11	14112000	14406000	332	5.25939e-09
11	14406000	14700000	99	6.63869e-09
11	14700000	14994000	253	4.4345e-09
11	14994000	15288000	92	4.15516e-09
11	15288000	15582000	117	6.18037e-09
11	15582000	15876000	146	2.64582e-09
11	15876000	16170000	309	3.10816e-09
11	16170000	16464000	211	5.63435e-09
11	16464000	16758000	272	7.09182e-09
11	16758000	17052000	296	7.45473e-09
11	17052000	17346000	196	3.609e-10
11	17346000	17640000	349	5.72781e-10
11	17640000	17934000	250	7.46259e-10
11	17934000	18228000	220	6.55027e-10
11	18228000	18522000	92	6.7428e-09
11	18522000	18816000	351	5.10938e-09
11	18816000	19110000	294	1.9321e-09
11	19110000	19404000	375	5.19472e-09
11	19404000	19698000	278	4.89254e-09
11	19698000	19992000	269	6.03768e-09
11	19992000	20286000	351	4.20862e-09
11	20286000	20580000	471	1.06931e-09
11	20580000	20874000	208	2.88491e-09
11	20874000	21168000	434	0
11	21168000	21462000	362	1.13469e-09
11	21462000	21756000	351	5.82435e-09
11	21756000	22050000	404	4.73166e-09
11	22050000	22344000	379	7.44377e-09
11	22344000	22638000	641	5.54896e-09
11	22638000	22932000	393	5.74926e-09
11	22932000	23226000	563	5.24273e-09
11	23226000	23520000	291	7.43684e-09
11	23520000	23814000	541	4.85348e-09
11	23814000	24108000	782	3.15137e-09
11	24108000	24402000	1757	8.35955e-09
11	24402000	24696000	497	6.25733e-09
11	24696000	24990000	194	2.93009e-09
12	0	1140000	1509	8.83548e-09
12	1140000	2280000	1602	2.53016e-09
12	2280000	3420000	1194	6.17556e-09
12	3420000	4560000	1606	5.41363e-10
12	4560000	5700000	1127	7.75618e-09
12	5700000	6840000	1613	8.68452e-09
12	6840000	7980000	1609	2.91651e-09
12	7980000	9120000	1758	8.38116e-09
12	9120000	10260000	1267	5.626e-09
12	10260000	11400000	1665	4.03751e-09
12	11400000	12540000	689	4.30463e-09
12	12540000	13680000	1063	6.99955e-09
12	13680000	14820000	1144	4.78923e-09
12	14820000	15960000	1066	7.66288e-09
12	15960000	17100000	1424	2.61445e-09
12	17100000	18240000	1410	2.32264e-09
12	18240000	19380000	1364	2.07266e-09
12	19380000	20520000	1586	3.10783e-09
12	20520000	21660000	1410	4.20378e-10
12	21660000	22800000	1296	1.47685e-09
12	22800000	23940000	1654	6.13977e-09
12	23940000	24177622	318	6.79185e-09
13	0	287000	570	3.71992e-09
13	287000	574000	361	1.38484e-09
13	574000	861000	170	2.65616e-09
13	861000	1148000	258	6.57601e-09
13	1148000	1435000	275	2.97471e-09
13	1435000	1722000	263	3.17405e-09
13	1722000	2009000	619	6.47266e-09
13	2009000	2296000	269	2.33831e-09
13	2296000	2583000	471	3.10457e-09
13	2583000	2870000	357	2.74348e-09
13	2870000	3157000	463	5.89574e-09
13	3157000	3444000	685	6.03826e-09
13	3444000	3731000	303	5.92107e-09
13	3731000	4018000	365	0
13	4018000	4305000	529	1.42071e-09
13	4305000	4592000	440	5.88461e-09
13	4592000	4879000	362	5.44281e-09
13	4879000	5166000	385	4.61897e-09
13	5166000	5453000	386	6.04233e-09
13	5453000	5740000	227	1.87361e-09
13	5740000	6027000	360	5.88644e-09
13	6027000	6314000	325	3.94962e-09
13	6314000	6601000	298	1.3416e-09
13	6601000	6888000	331	3.04284e-09
13	6888000	7175000	387	4.58911e-09
13	7175000	7462000	193	4.35781e-09
13	7462000	7749000	418	6.74723e-09
13	7749000	8036000	420	6.90019e-10
13	8036000	8323000	307	5.65149e-09
13	8323000	8610000	199	6.9258e-09
13	8610000	8897000	116	3.84757e-09
13	8897000	9184000	288	6.40343e-11
13	9184000	9471000	166	2.88564e-09
13	9471000	9758000	256	0
13	9758000	10045000	563	2.41542e-09
13	10045000	10332000	333	2.69167e-09
13	10332000	10619000	269	3.88555e-09
13	10619000	10906000	382	5.77043e-09
13	10906000	11193000	253	1.22e-09
13	11193000	11480000	235	6.58724e-09
13	11480000	11767000	175	6.22816e-09
13	11767000	12054000	183	2.90803e-09
13	12054000	12341000	204	6.67966e-09
13	12341000	12628000	226	2.67451e-09
13	12628000	12915000	186	3.26332e-09
13	12915000	13202000	275	1.04976e-09
13	13202000	13489000	418	3.50389e-10
13	13489000	13776000	302	6.97248e-09
13	13776000	14063000	301	6.59107e-09
13	14063000	14350000	259	4.47558e-09
13	14350000	14637000	190	7.01323e-09
13	14637000	14924000	91	6.49547e-09
13	14924000	15211000	281	6.46913e-09
13	15211000	15498000	231	1.99942e-09
13	15498000	15785000	317	5.16213e-09
13	15785000	16072000	356	6.29768e-09
13	16072000	16359000	331	6.2072e-09
13	16359000	16646000	159	2.99277e-09
13	16646000	16933000	1286	4.01831e-09
13	16933000	17220000	1271	2.25489e-09
13	17220000	17507000	1663	2.80971e-09
13	17507000	17794000	762	5.63577e-09
13	17794000	18081000	428	6.22228e-09
13	18081000	18368000	405	6.96607e-09
13	18368000	18655000	369	5.51112e-09
13	18655000	18942000	252	5.48906e-09
13	18942000	19229000	575	3.89268e-09
13	19229000	19516000	198	7.8092e-09
13	19516000	19803000	283	7.49657e-09
13	19803000	20090000	270	3.95188e-09
13	20090000	20377000	253	4.43969e-09
13	20377000	20664000	115	5.39367e-09
13	20664000	20951000	275	3.51083e-09
13	20951000	21238000	477	7.00329e-09
13	21238000	21525000	268	5.64623e-09
13	21525000	21812000	321	6.07252e-09
13	21812000	22099000	228	6.17911e-09
13	22099000	22386000	241	4.99728e-09
13	22386000	22673000	357	6.66752e-09
13	22673000	22960000	425	4.84296e-09
13	22960000	23247000	390	6.71752e-09
13	23247000	23534000	863	6.83412e-09
13	23534000	23821000	500	5.8011e-09
13	23821000	24016367	329	5.00011e-09
14	0	212000	797	2.13707e-10
14	212000	424000	1118	1.41143e-09
14	424000	636000	1075	6.02421e-09
14	636000	848000	1031	7.94669e-09
14	848000	1060000	1396	5.42602e-09
14	1060000	1272000	1762	2.89649e-09
14	1272000	1484000	1224	1.90962e-09
14	1484000	1696000	483	4.52882e-09
14	1696000	1908000	341	4.88875e-09
14	1908000	2120000	499	7.80274e-10
14	2120000	2332000	218	4.49884e-09
14	2332000	2544000	184	7.12194e-09
14	2544000	2756000	480	1.41315e-09
14	2756000	2968000	244	5.17756e-09
14	3180000	3392000	164	4.4542e-09
14	3604000	3816000	80	3.42132e-09
14	3816000	4028000	158	2.86268e-10
14	4028000	4240000	104	2.6821e-09
14	4240000	4452000	288	0
14	4452000	4664000	959	0
14	4664000	4876000	184	1.57235e-09
14	4876000	5088000	53	3.01776e-09
14	5724000	5936000	111	3.27365e-09
14	5936000	6148000	210	3.29136e-09
14	6148000	6360000	133	3.56148e-09
14	6360000	6572000	247	6.23313e-09
14	6572000	6784000	393	1.27318e-09
14	6784000	6996000	381	4.25389e-09
14	6996000	7208000	267	5.05913e-09
14	7208000	7420000	230	5.96245e-09
14	7420000	7632000	230	6.07166e-09
14	7632000	7844000	291	2.18817e-09
14	7844000	8056000	325	7.23293e-10
14	8056000	8268000	247	4.10992e-09
14	8268000	8480000	235	4.81445e-09
14	8480000	8692000	461	5.6058e-09
14	8692000	8904000	425	4.93558e-09
14	8904000	9116000	279	9.71978e-10
14	9116000	9328000	227	7.2884e-09
14	9328000	9540000	160	4.97783e-09
14	9540000	9752000	174	7.53569e-09
14	9752000	9964000	165	2.81279e-09
14	9964000	10176000	242	7.62039e-09
14	10176000	10388000	282	6.99038e-09
14	10388000	10600000	293	7.26897e-09
14	10600000	10812000	223	6.79212e-09
14	10812000	11024000	357	2.864e-09
14	11024000	11236000	338	1.81279e-09
14	11236000	11448000	250	5.20772e-09
14	11448000	11660000	101	4.15092e-09
14	11872000	12084000	257	2.20421e-09
14	12084000	12296000	290	2.773e-09
14	12296000	12508000	242	2.4114e-09
14	12508000	12720000	186	8.70534e-10
14	12720000	12932000	357	4.74069e-09
14	12932000	13144000	365	6.16617e-09
14	13144000	13356000	300	9.57896e-10
14	13356000	13568000	290	5.21427e-09
14	13568000	13780000	232	6.90119e-11
14	13780000	13992000	279	1.70226e-09
14	13992000	14204000	383	0
14	14204000	14416000	218	5.54744e-09
14	14416000	14628000	125	4.75643e-09
14	14628000	14840000	358	6.9574e-09
14	14840000	15052000	343	4.4479e-09
14	15052000	15264000	300	5.9424e-09
14	15264000	15476000	246	4.17559e-09
14	15476000	15688000	105	7.23721e-10
14	15688000	15900000	227	4.44464e-09
14	15900000	16112000	366	1.49845e-09
14	16112000	16324000	342	5.08397e-09
14	16324000	16536000	463	5.93447e-09
14	16536000	16748000	202	3.51449e-09
14	16748000	16960000	238	5.36784e-09
14	16960000	17172000	580	2.45479e-10
14	17172000	17384000	327	6.10385e-09
14	17384000	17596000	86	4.95284e-09
14	17596000	17808000	243	1.59486e-09
14	17808000	18020000	165	6.66987e-09
14	18020000	18232000	344	6.08077e-09
14	18232000	18444000	493	3.20159e-10
14	18444000	18656000	271	7.41569e-09
14	18656000	18868000	189	4.62729e-09
14	18868000	19080000	336	5.05738e-09
14	19080000	19292000	306	8.00447e-09
14	19292000	19504000	436	7.01096e-09
14	19504000	19716000	758	3.69326e-09
14	19716000	19928000	1288	5.35834e-10
14	19928000	20140000	427	4.46855e-09
14	20140000	20352000	317	5.72064e-09
14	20352000	20564000	219	7.20287e-09
14	20564000	20776000	86	6.20237e-09
14	20776000	20988000	619	0
14	20988000	21200000	238	4.24754e-09
14	21200000	21412000	322	5.23404e-09
14	21412000	21624000	1048	6.69918e-09
14	21624000	21836000	1338	2.52345e-09
14	21836000	22048000	488	6.54962e-09
14	22048000	22260000	475	4.02376e-10
15	0	513000	621	5.92844e-10
15	513000	1026000	339	3.86774e-09
15	1026000	1539000	915	0
15	1539000	2052000	1045	2.32947e-09
15	2052000	2565000	1182	0
15	2565000	3078000	1650	1.84671e-10
15	3078000	3591000	936	8.02027e-09
15	3591000	4104000	1035	1.5189e-09
15	4104000	4617000	754	4.33203e-10
15	4617000	5130000	791	4.47627e-09
15	5130000	5643000	1552	6.90992e-09
15	5643000	6156000	668	7.14184e-09
15	6156000	6669000	720	1.97859e-09
15	6669000	7182000	700	6.80797e-09
15	7182000	7695000	532	7.39457e-09
15	7695000	8208000	496	4.27487e-09
15	8208000	8721000	910	4.50131e-09
15	8721000	9234000	850	4.60752e-09
15	9234000	9747000	838	4.47071e-09
15	9747000	10260000	677	4.1587e-09
15	10260000	10773000	707	6.58421e-09
15	10773000	11286000	590	1.65504e-09
15	11286000	11799000	584	6.20246e-09
15	11799000	12312000	468	4.24047e-10
15	12312000	12825000	272	6.19012e-09
15	12825000	13338000	348	3.90638e-09
15	13338000	13851000	693	6.5334e-09
15	13851000	14364000	594	6.79303e-09
15	14364000	14877000	682	5.49979e-09
15	14877000	15390000	924	7.3438e-09
15	15390000	15903000	602	6.57712e-09
15	15903000	16416000	488	6.32837e-09
15	16416000	16929000	725	5.70346e-09
15	16929000	17442000	1729	4.12167e-09
15	17442000	17955000	968	5.4911e-09
15	17955000	18468000	763	7.97863e-09
15	18468000	18981000	500	7.40191e-09
15	18981000	19494000	782	3.33245e-09
15	19494000	20007000	490	7.39712e-09
15	20007000	20520000	689	5.4662e-09
15	20520000	21033000	673	5.66719e-09
15	21033000	21546000	685	5.64348e-09
15	21546000	21877473	402	6.37415e-09
16	0	221000	673	2.39707e-09
16	221000	442000	160	2.40351e-09
16	442000	663000	295	1.22917e-09
16	663000	884000	447	2.27657e-10
16	884000	1105000	230	3.35883e-09
16	1105000	1326000	186	3.41487e-09
16	1326000	1547000	273	4.01228e-09
16	1547000	1768000	206	5.89169e-09
16	1768000	1989000	189	3.77449e-09
16	1989000	2210000	288	3.53294e-09
16	2210000	2431000	393	6.41889e-09
16	2431000	2652000	287	6.9071e-10
16	2652000	2873000	225	2.91898e-09
16	2873000	3094000	208	2.82187e-09
16	3094000	3315000	258	5.16008e-09
16	3315000	3536000	87	4.35573e-09
16	3536000	3757000	303	2.84875e-09
16	3757000	3978000	392	0
16	3978000	4199000	424	3.00928e-09
16	4199000	4420000	370	5.75834e-09
16	4420000	4641000	161	4.0416e-09
16	4641000	4862000	393	4.65804e-09
16	4862000	5083000	409	4.01856e-09
16	5083000	5304000	445	7.26405e-09
16	5304000	5525000	165	5.93297e-09
16	5525000	5746000	172	5.77074e-09
16	5746000	5967000	326	6.61601e-09
16	5967000	6188000	402	9.25867e-10
16	6188000	6409000	271	5.10864e-09
16	6409000	6630000	313	5.92842e-09
16	6630000	6851000	305	3.34843e-09
16	6851000	7072000	339	4.36285e-09
16	7072000	7293000	134	2.55227e-09
16	7293000	7514000	136	5.17395e-09
16	7514000	7735000	200	2.4872e-09
16	7735000	7956000	216	5.05885e-09
16	7956000	8177000	104	3.78792e-09
16	8177000	8398000	99	6.44258e-09
16	8398000	8619000	223	5.56407e-09
16	8619000	8840000	173	5.28387e-09
16	8840000	9061000	213	6.83268e-09
16	9061000	9282000	239	4.82815e-09
16	9282000	9503000	281	4.27538e-09
16	9503000	9724000	230	6.96641e-09
16	9724000	9945000	267	2.61702e-09
16	9945000	10166000	167	2.34167e-09
16	10166000	10387000	117	5.50507e-09
16	10387000	10608000	280	3.64831e-09
16	10608000	10829000	290	6.00098e-09
16	10829000	11050000	393	7.19695e-09
16	11050000	11271000	216	6.79171e-09
16	11271000	11492000	446	5.9608e-09
16	11492000	11713000	280	4.78793e-09
16	11713000	11934000	368	5.16217e-09
16	11934000	12155000	292	6.25031e-09
16	12155000	12376000	353	6.49607e-09
16	12376000	12597000	201	6.13367e-09
16	12597000	12818000	274	5.87556e-10
16	12818000	13039000	304	1.06383e-10
16	13039000	13260000	286	2.29834e-09
16	13260000	13481000	265	0
16	13481000	13702000	458	2.04369e-10
16	13702000	13923000	310	6.90856e-09
16	13923000	14144000	250	5.27042e-09
16	14144000	14365000	133	5.90715e-09
16	14365000	14586000	206	6.15673e-09
16	14586000	14807000	271	6.73025e-09
16	14807000	15028000	242	6.18068e-09
16	15028000	15249000	285	6.17889e-09
16	15249000	15470000	176	5.28485e-09
16	15470000	15691000	190	6.65989e-09
16	15691000	15912000	161	3.24806e-09
16	15912000	16133000	298	5.61723e-09
16	16133000	16354000	271	6.65743e-09
16	16354000	16575000	285	7.44502e-09
16	16575000	16796000	288	6.60218e-09
16	16796000	17017000	385	6.17683e-09
16	17017000	17238000	255	7.48198e-09
16	17238000	17459000	334	8.31412e-09
16	17459000	17680000	347	7.12961e-09
16	17680000	17901000	258	6.79177e-09
16	17901000	18122000	271	6.55261e-09
16	18122000	18343000	474	5.23091e-09
16	18343000	18564000	343	4.61737e-09
16	18564000	18785000	314	7.00641e-09
16	18785000	19006000	568	5.95523e-09
16	19006000	19227000	1522	7.58965e-09
16	19227000	19448000	1059	5.97954e-09
16	19448000	19669000	254	5.20643e-09
16	19669000	19890000	167	5.95848e-09
16	19890000	20111000	356	6.12723e-09
16	20111000	20332000	2032	3.31895e-09
16	20332000	20553000	729	0
16	20553000	20774000	268	6.32533e-09
16	20774000	20995000	644	4.8219e-09
16	20995000	21216000	543	9.20982e-10
16	21216000	21437000	419	6.02562e-09
16	21437000	21658000	541	1.81629e-09
16	21658000	21879000	75	3.86785e-09
16	21879000	22100000	140	7.60438e-09
16	22100000	22299167	108	3.64503e-09
17	0	380000	627	4.14022e-10
17	380000	760000	478	6.05149e-09
17	760000	1140000	472	5.07134e-09
17	1140000	1520000	262	6.41112e-09
17	1520000	1900000	632	2.5654e-09
17	1900000	2280000	780	5.04075e-09
17	2280000	2660000	670	1.38278e-09
17	2660000	3040000	404	6.59881e-09
17	3040000	3420000	370	4.81499e-09
17	3420000	3800000	488	5.03913e-09
17	3800000	4180000	609	4.68777e-09
17	4180000	4560000	568	6.32832e-09
17	4560000	4940000	318	6.37955e-09
17	4940000	5320000	307	5.78004e-09
17	5320000	5700000	410	6.68065e-09
17	5700000	6080000	513	5.2866e-09
17	6080000	6460000	448	5.39626e-09
17	6460000	6840000	496	2.54214e-09
17	6840000	7220000	244	4.07957e-09
17	7220000	7600000	463	1.88222e-09
17	7600000	7980000	331	3.02016e-09
17	7980000	8360000	537	1.53305e-09
17	8360000	8740000	321	6.76671e-09
17	8740000	9120000	681	5.36418e-09
17	9120000	9500000	549	1.8479e-09
17	9500000	9880000	430	4.77335e-09
17	9880000	10260000	459	5.75368e-09
17	10260000	10640000	999	4.82252e-09
17	10640000	11020000	461	5.17389e-09
17	11020000	11400000	558	6.1929e-09
17	11400000	11780000	362	4.79572e-09
17	11780000	12160000	370	5.66679e-09
17	12160000	12540000	522	3.28819e-09
17	12540000	12920000	590	6.27018e-09
17	12920000	13300000	448	6.69917e-09
17	13300000	13680000	523	4.43913e-09
17	13680000	14060000	437	4.41006e-09
17	14060000	14440000	460	4.73926e-09
17	14440000	14820000	427	6.2847e-09
17	14820000	15200000	389	3.94372e-09
17	15200000	15580000	606	3.34297e-09
17	15580000	15960000	600	6.40062e-09
17	15960000	16340000	640	4.32983e-09
17	16340000	16720000	548	5.75159e-09
17	16720000	17100000	447	3.79695e-09
17	17100000	17480000	469	5.51191e-09
17	17480000	17860000	439	5.7073e-09
17	17860000	18240000	558	4.99927e-09
17	18240000	18620000	806	3.54532e-09
17	18620000	19000000	550	3.99898e-09
17	19000000	19380000	410	6.3081e-09
17	19380000	19760000	236	4.02911e-09
17	19760000	20140000	544	6.81268e-09
17	20140000	20520000	884	0
17	20520000	20900000	666	0
17	20900000	21280000	1815	1.21272e-09
17	21280000	21660000	671	3.59206e-09
18	0	543000	1141	3.0052e-09
18	543000	1086000	856	2.25069e-09
18	1086000	1629000	1193	1.46104e-09
18	1629000	2172000	823	6.48065e-09
18	2172000	2715000	584	2.71269e-09
18	2715000	3258000	784	2.8952e-10
18	3258000	3801000	810	0
18	3801000	4344000	684	0
18	4344000	4887000	1337	7.39844e-09
18	4887000	5430000	1426	5.80545e-09
18	5430000	5973000	647	6.95697e-09
18	5973000	6516000	803	5.22508e-09
18	6516000	7059000	682	5.18392e-09
18	7059000	7602000	585	6.13689e-09
18	7602000	8145000	329	4.66512e-09
18	8145000	8688000	883	7.3187e-09
18	8688000	9231000	745	6.39379e-09
18	9231000	9774000	472	2.80085e-09
18	9774000	10317000	773	7.56245e-09
18	10317000	10860000	908	4.82849e-09
18	10860000	11403000	826	4.31617e-09
18	11403000	11946000	329	1.13203e-09
18	11946000	12489000	278	7.14053e-09
18	12489000	13032000	380	7.46186e-09
18	13032000	13575000	777	1.83236e-10
18	13575000	14118000	873	1.03991e-10
18	14118000	14661000	670	6.52514e-09
18	14661000	15204000	499	7.58404e-09
18	15204000	15747000	483	1.97783e-09
18	15747000	16290000	464	3.44637e-09
18	16290000	16833000	652	5.59575e-09
18	16833000	17376000	580	5.2748e-09
18	17376000	17919000	735	6.04926e-09
18	17919000	18462000	615	5.57817e-09
18	18462000	19005000	1740	6.53647e-09
18	19005000	19548000	1225	5.82319e-09
18	19548000	20091000	574	4.00188e-09
18	20091000	20634000	611	3.18736e-09
18	20634000	21177000	985	6.70357e-09
18	21177000	21322900	144	8.14493e-09
19	0	698000	1468	7.36221e-09
19	698000	1396000	453	7.62287e-09
19	1396000	2094000	803	1.32152e-09
19	2094000	2792000	1754	3.38696e-09
19	2792000	3490000	1525	6.05007e-09
19	3490000	4188000	1281	6.82533e-09
19	4188000	4886000	1242	8.3287e-09
19	4886000	5584000	1036	3.68068e-09
19	5584000	6282000	1160	8.4135e-09
19	6282000	6980000	1086	7.43193e-09
19	6980000	7678000	927	6.94608e-09
19	7678000	8376000	862	7.569e-09
19	8376000	9074000	746	4.45525e-09
19	9074000	9772000	972	5.79096e-09
19	9772000	10470000	673	6.14339e-09
19	10470000	11168000	516	6.66043e-09
19	11168000	11866000	667	0
19	11866000	12564000	606	6.99298e-09
19	12564000	13262000	285	3.65561e-09
19	13262000	13960000	576	2.15237e-09
19	13960000	14658000	480	6.83522e-09
19	14658000	15356000	418	8.14515e-09
19	15356000	16054000	614	6.85815e-09
19	16054000	16752000	589	6.79082e-09
19	16752000	17450000	709	0
19	17450000	18148000	629	6.82841e-09
19	18148000	18846000	765	7.36261e-09
19	18846000	19544000	1418	8.75366e-09
19	19544000	20242000	1017	7.46878e-09
19	20242000	20665068	615	7.40519e-09
1	0	271000	305	3.01626e-09
1	271000	542000	414	4.42042e-09
1	542000	813000	323	4.92641e-09
1	813000	1084000	243	5.58205e-09
1	1084000	1355000	314	2.26549e-10
1	1355000	1626000	320	0
1	1626000	1897000	383	6.46876e-09
1	1897000	2168000	362	6.11515e-09
1	2168000	2439000	141	8.20113e-09
1	2439000	2710000	145	5.45491e-09
1	2710000	2981000	283	5.46237e-09
1	2981000	3252000	426	5.01715e-09
1	3252000	3523000	359	1.99852e-09
1	3523000	3794000	385	6.54006e-09
1	3794000	4065000	451	3.5043e-09
1	4065000	4336000	398	4.13796e-09
1	4336000	4607000	340	3.62197e-09
1	4607000	4878000	210	3.53447e-09
1	4878000	5149000	437	1.90069e-09
1	5149000	5420000	417	7.51351e-09
1	5420000	5691000	324	9.81848e-10
1	5691000	5962000	360	1.18843e-09
1	5962000	6233000	451	5.1523e-09
1	6233000	6504000	483	2.58397e-09
1	6504000	6775000	386	1.40329e-09
1	6775000	7046000	412	6.70701e-09
1	7046000	7317000	331	5.46737e-09
1	7317000	7588000	357	6.33148e-09
1	7588000	7859000	454	3.48324e-09
1	7859000	8130000	460	6.16976e-09
1	8130000	8401000	290	4.80779e-09
1	8401000	8672000	222	6.13213e-09
1	8672000	8943000	354	5.63526e-09
1	8943000	9214000	377	4.54349e-09
1	9214000	9485000	255	0
1	9485000	9756000	273	6.83169e-09
1	9756000	10027000	398	6.02599e-09
1	10027000	10298000	215	3.16874e-09
1	10298000	10569000	125	5.0348e-09
1	10569000	10840000	209	2.15568e-09
1	10840000	11111000	282	3.8228e-09
1	11111000	11382000	288	3.02194e-09
1	11382000	11653000	239	4.3075e-09
1	11653000	11924000	366	7.16547e-09
1	11924000	12195000	386	5.88125e-09
1	12195000	12466000	520	1.03295e-09
1	12466000	12737000	203	6.59072e-09
1	12737000	13008000	311	7.00716e-09
1	13008000	13279000	266	6.76979e-09
1	13279000	13550000	163	5.9979e-09
1	13550000	13821000	743	3.66184e-09
1	13821000	14092000	234	4.05477e-09
1	14092000	14363000	296	1.92322e-09
1	14363000	14634000	273	9.47459e-10
1	14634000	14905000	487	0
1	14905000	15176000	611	0
1	15176000	15447000	591	0
1	15447000	15718000	544	0
1	15718000	15989000	1842	1.15126e-09
1	15989000	16260000	528	0
1	16260000	16531000	434	0
1	16531000	16802000	342	0
1	16802000	17073000	298	0
1	17073000	17344000	252	5.39337e-10
1	17344000	17615000	247	0
1	17615000	17886000	358	0
1	17886000	18157000	311	3.23372e-09
1	18157000	18428000	258	7.74315e-09
1	18428000	18699000	125	6.09813e-09
1	18699000	18970000	296	5.31425e-09
1	18970000	19241000	175	4.82037e-09
1	19241000	19512000	313	6.36312e-09
1	19512000	19783000	348	7.14301e-09
1	19783000	20054000	318	8.06981e-09
1	20054000	20325000	81	7.0882e-09
1	20325000	20596000	328	7.69858e-09
1	20596000	20867000	353	6.9057e-09
1	20867000	21138000	370	7.55339e-09
1	21138000	21409000	249	4.61895e-09
1	21409000	21680000	204	1.93162e-09
1	21680000	21951000	221	6.29583e-09
1	21951000	22222000	241	9.72356e-10
1	22222000	22493000	136	3.07968e-09
1	22493000	22764000	330	6.49237e-09
1	22764000	23035000	218	6.58098e-09
1	23035000	23306000	222	6.38594e-09
1	23306000	23577000	326	6.26942e-09
1	23577000	23848000	466	6.37402e-09
1	23848000	24119000	261	6.90307e-09
1	24119000	24390000	356	6.50967e-09
1	24390000	24661000	427	6.38132e-09
1	24661000	24932000	159	7.963e-09
1	24932000	25203000	367	6.54022e-09
1	25203000	25474000	380	4.09384e-09
1	25474000	25745000	387	1.78522e-09
1	25745000	26016000	302	3.61785e-09
1	26016000	26287000	275	7.2239e-09
1	26287000	26558000	123	1.59947e-09
1	26558000	26829000	205	1.43044e-10
1	26829000	27100000	79	6.0606e-09
1	27100000	27371000	182	5.82453e-09
1	27371000	27642000	518	5.66931e-09
1	27642000	27913000	513	6.88496e-09
1	27913000	28184000	451	6.64654e-09
1	28184000	28455000	419	1.06797e-09
1	28455000	28726000	306	6.7125e-09
1	28726000	28997000	413	7.27897e-09
1	28997000	29268000	314	6.95425e-09
1	29268000	29539000	206	6.97516e-09
1	29539000	29810000	472	4.00869e-09
1	29810000	30081000	711	5.143e-09
1	30081000	30352000	250	6.10135e-09
1	30352000	30623000	378	6.24181e-09
1	30623000	30894000	299	4.57161e-09
1	30894000	31165000	335	4.167e-09
1	31165000	31426457	349	7.12603e-09
20	0	403000	489	0
20	403000	806000	398	0
20	806000	1209000	565	0
20	1209000	1612000	440	0
20	1612000	2015000	175	7.32685e-10
20	2015000	2418000	386	3.75135e-09
20	2418000	2821000	757	0
20	2821000	3224000	892	0
20	3224000	3627000	1768	9.83263e-11
20	3627000	4030000	1178	0
20	4030000	4433000	538	0
20	4433000	4836000	508	0
20	4836000	5239000	295	0
20	5239000	5642000	439	2.21247e-09
20	5642000	6045000	363	0
20	6045000	6448000	487	4.15321e-09
20	6448000	6851000	808	7.09866e-09
20	6851000	7254000	550	3.96788e-09
20	7254000	7657000	396	1.95527e-09
20	7657000	8060000	321	6.97116e-09
20	8060000	8463000	431	4.00827e-09
20	8463000	8866000	656	1.16151e-09
20	8866000	9269000	688	2.00324e-09
20	9269000	9672000	704	5.03058e-09
20	9672000	10075000	521	6.72053e-09
20	10075000	10478000	545	6.25411e-09
20	10478000	10881000	428	3.55893e-09
20	10881000	11284000	462	0
20	11284000	11687000	437	1.75138e-09
20	11687000	12090000	250	3.69262e-09
20	12090000	12493000	466	1.00978e-09
20	12493000	12896000	235	7.2098e-09
20	12896000	13299000	243	2.33318e-09
20	13299000	13702000	598	5.99026e-09
20	13702000	14105000	473	2.93945e-09
20	14105000	14508000	396	4.3909e-09
20	14508000	14911000	417	1.02539e-09
20	14911000	15314000	453	1.19169e-09
20	15314000	15717000	377	1.14133e-09
20	15717000	16120000	269	2.77866e-09
20	16120000	16523000	498	5.86296e-09
20	16523000	16926000	407	5.98587e-09
20	16926000	17329000	341	6.60105e-09
20	17329000	17732000	516	4.31096e-09
20	17732000	18135000	529	6.45969e-09
20	18135000	18538000	587	5.17953e-09
20	18538000	18941000	223	5.34197e-09
20	18941000	19344000	459	7.28004e-09
20	19344000	19747000	352	3.38248e-09
20	19747000	20150000	579	6.28063e-09
20	20150000	20404709	209	2.57692e-09
21	0	229000	708	0
21	229000	458000	238	4.02898e-09
21	458000	687000	177	3.57026e-09
21	687000	916000	330	3.48009e-09
21	916000	1145000	487	1.81773e-09
21	1145000	1374000	495	2.41022e-09
21	1374000	1603000	310	2.50126e-09
21	1603000	1832000	314	3.68433e-09
21	1832000	2061000	450	0
21	2061000	2290000	277	3.94789e-09
21	2290000	2519000	324	4.80425e-09
21	2519000	2748000	236	1.77914e-09
21	2748000	2977000	179	5.52396e-09
21	2977000	3206000	419	6.54853e-09
21	3206000	3435000	307	7.12192e-09
21	3435000	3664000	327	3.11716e-09
21	3664000	3893000	607	1.87133e-09
21	3893000	4122000	361	4.74621e-09
21	4122000	4351000	217	6.61955e-09
21	4351000	4580000	1755	6.44457e-09
21	4580000	4809000	327	2.64304e-09
21	4809000	5038000	365	4.71493e-10
21	5038000	5267000	255	3.51412e-09
21	5267000	5496000	143	3.19295e-09
21	5496000	5725000	356	2.42292e-09
21	5725000	5954000	230	7.4491e-10
21	5954000	6183000	257	2.54348e-09
21	6183000	6412000	364	5.16905e-09
21	6412000	6641000	179	4.37083e-09
21	6641000	6870000	108	4.36252e-09
21	6870000	7099000	245	5.00625e-09
21	7099000	7328000	317	6.4053e-09
21	7328000	7557000	300	3.84337e-09
21	7557000	7786000	252	4.9646e-09
21	7786000	8015000	152	3.28605e-09
21	8015000	8244000	170	6.11203e-09
21	8244000	8473000	413	3.37683e-09
21	8473000	8702000	326	4.93923e-09
21	8702000	8931000	124	3.2427e-09
21	8931000	9160000	254	4.27182e-09
21	9160000	9389000	615	1.71955e-09
21	9389000	9618000	296	2.13117e-09
21	9618000	9847000	129	4.50753e-09
21	9847000	10076000	139	4.97536e-09
21	10076000	10305000	174	2.00421e-09
21	10305000	10534000	244	3.78266e-09
21	10534000	10763000	180	2.87846e-09
21	10763000	10992000	245	3.49555e-09
21	10992000	11221000	304	6.67324e-09
21	11221000	11450000	272	3.33972e-09
21	11450000	11679000	390	3.07292e-09
21	11679000	11908000	334	3.32656e-09
21	11908000	12137000	167	5.3188e-09
21	12137000	12366000	261	0
21	12366000	12595000	238	4.93418e-09
21	12595000	12824000	302	3.99702e-09
21	12824000	13053000	243	3.56272e-09
21	13053000	13282000	225	3.47627e-09
21	13282000	13511000	259	2.22869e-09
21	13511000	13740000	307	5.25176e-09
21	13740000	13969000	305	6.2679e-09
21	13969000	14198000	248	3.68727e-09
21	14198000	14427000	310	4.74679e-09
21	14427000	14656000	221	4.36246e-09
21	14656000	14885000	333	6.25524e-09
21	14885000	15114000	504	1.58971e-09
21	15114000	15343000	304	3.64425e-09
21	15343000	15572000	641	0
21	15572000	15801000	1193	1.53792e-09
21	15801000	16030000	595	2.19468e-09
21	16030000	16259000	660	8.91926e-10
21	16259000	16488000	590	4.7919e-09
21	16488000	16717000	1429	3.83112e-09
21	16717000	16946000	1494	7.02434e-09
21	16946000	17175000	1105	4.29265e-09
21	17175000	17404000	970	5.44599e-09
21	17404000	17599795	956	5.22161e-09
22	0	106000	1743	1.78093e-09
22	106000	212000	662	0
22	212000	318000	380	3.95265e-11
22	318000	424000	307	0
22	424000	530000	313	0
22	530000	636000	409	1.36677e-09
22	636000	742000	373	1.03847e-09
22	742000	848000	410	2.41228e-09
22	848000	954000	272	2.86705e-09
22	954000	1060000	352	1.88781e-09
22	1060000	1166000	119	4.21947e-09
22	1166000	1272000	268	3.26084e-10
22	1272000	1378000	69	3.80378e-09
22	1378000	1484000	91	3.40622e-09
22	1484000	1590000	87	2.28831e-09
22	1590000	1696000	60	3.7336e-09
22	1696000	1802000	144	1.96465e-09
22	1802000	1908000	161	6.53594e-09
22	1908000	2014000	214	6.10143e-09
22	2120000	2226000	71	4.74296e-09
22	2226000	2332000	97	5.18993e-09
22	2332000	2438000	278	6.32189e-09
22	2438000	2544000	95	5.03182e-09
22	2544000	2650000	175	3.97617e-09
22	2650000	2756000	70	4.08978e-09
22	2862000	2968000	198	3.54087e-09
22	2968000	3074000	50	5.03563e-09
22	3074000	3180000	79	5.16511e-09
22	3180000	3286000	214	6.78967e-09
22	3286000	3392000	119	7.1266e-09
22	3392000	3498000	72	4.75587e-09
22	3604000	3710000	119	5.38437e-09
22	3710000	3816000	108	4.24964e-09
22	3816000	3922000	149	4.74418e-09
22	3922000	4028000	54	4.24303e-09
22	4028000	4134000	62	4.53278e-09
22	4134000	4240000	127	3.72733e-09
22	4240000	4346000	52	4.64803e-09
22	4346000	4452000	85	2.88903e-09
22	4770000	4876000	98	3.08738e-09
22	4876000	4982000	157	6.39002e-09
22	4982000	5088000	100	2.89948e-09
22	5088000	5194000	152	3.35519e-09
22	5194000	5300000	148	5.06734e-10
22	5300000	5406000	90	5.07485e-09
22	5512000	5618000	77	5.95865e-09
22	5618000	5724000	125	2.57895e-09
22	5724000	5830000	163	5.51922e-09
22	5830000	5936000	100	1.29205e-09
22	5936000	6042000	162	4.16905e-09
22	6042000	6148000	191	4.80384e-09
22	6148000	6254000	107	8.30733e-10
22	6360000	6466000	57	3.26953e-09
22	6466000	6572000	135	3.24882e-09
22	6572000	6678000	156	5.61755e-09
22	6678000	6784000	164	6.42367e-10
22	6784000	6890000	206	7.33506e-09
22	6890000	6996000	104	4.03358e-09
22	6996000	7102000	116	4.22774e-09
22	7102000	7208000	103	5.42336e-09
22	7208000	7314000	108	4.48578e-09
22	7420000	7526000	70	3.18841e-09
22	7526000	7632000	118	5.39697e-09
22	7632000	7738000	140	3.3877e-09
22	7738000	7844000	185	6.17835e-09
22	7844000	7950000	226	1.39346e-09
22	7950000	8056000	223	1.96484e-09
22	8056000	8162000	92	4.98611e-09
22	8162000	8268000	132	5.35712e-09
22	8268000	8374000	191	6.48624e-09
22	8480000	8586000	142	3.36375e-09
22	8586000	8692000	305	5.2325e-09
22	8692000	8798000	82	3.95172e-09
22	8798000	8904000	62	2.33667e-09
22	9010000	9116000	148	6.00718e-09
22	9116000	9222000	128	5.58795e-09
22	9222000	9328000	141	0
22	9434000	9540000	105	7.52245e-09
22	9540000	9646000	135	2.49785e-09
22	9646000	9752000	87	6.41588e-09
22	9858000	9964000	71	5.19877e-10
22	9964000	10070000	126	6.36597e-09
22	10070000	10176000	67	5.78117e-09
22	10282000	10388000	97	0
22	10388000	10494000	100	0
22	10494000	10600000	120	0
22	10600000	10706000	64	3.52426e-09
22	10918000	11024000	91	6.74113e-09
22	11024000	11130000	161	5.05907e-09
22	11130000	11236000	81	3.16193e-09
22	11236000	11342000	118	1.68489e-09
22	11342000	11448000	119	6.41245e-09
22	11448000	11554000	126	5.90789e-09
22	11554000	11660000	100	3.52372e-09
22	11766000	11872000	58	5.72184e-10
22	11872000	11978000	188	1.77097e-09
22	11978000	12084000	194	2.31639e-09
22	12084000	12190000	110	3.82663e-09
22	12190000	12296000	155	3.8556e-09
22	12296000	12402000	154	5.94013e-09
22	12402000	12508000	95	4.29926e-09
22	12508000	12614000	80	3.21646e-09
22	12614000	12720000	76	6.37689e-09
22	12720000	12826000	156	5.21299e-09
22	12826000	12932000	75	2.12788e-09
22	12932000	13038000	88	2.76615e-09
22	13038000	13144000	142	3.30257e-09
22	13144000	13250000	146	2.73371e-09
22	13250000	13356000	105	5.21838e-10
22	13356000	13462000	123	5.71921e-09
22	13462000	13568000	140	3.75398e-09
22	13568000	13674000	83	1.43573e-09
22	13886000	13992000	64	4.85262e-09
22	13992000	14098000	75	5.7264e-09
22	14204000	14310000	91	5.60993e-09
22	14522000	14628000	72	3.61296e-09
22	14628000	14734000	78	6.0315e-09
22	14734000	14840000	63	4.9391e-09
22	14840000	14946000	191	2.26984e-09
22	14946000	15052000	225	1.47503e-09
22	15052000	15158000	168	3.8086e-09
22	15158000	15264000	139	2.43102e-09
22	15264000	15370000	125	6.65845e-09
22	15370000	15476000	142	6.53556e-09
22	15476000	15582000	145	3.61933e-10
22	15582000	15688000	117	4.40977e-09
22	15688000	15794000	75	4.6876e-09
22	15900000	16006000	98	3.61186e-09
22	16006000	16112000	142	4.41158e-09
22	16112000	16218000	201	5.08544e-09
22	16218000	16324000	152	4.10007e-09
22	16324000	16430000	108	3.46441e-09
22	16430000	16536000	115	4.24146e-09
22	16536000	16609880	144	7.20933e-10
23	0	157000	198	1.68382e-09
23	157000	314000	777	0
23	314000	471000	1070	0
23	471000	628000	775	0
23	628000	785000	554	0
23	785000	942000	457	0
23	942000	1099000	468	9.24751e-11
23	1099000	1256000	1775	3.10136e-09
23	1256000	1413000	1294	1.19918e-09
23	1413000	1570000	1692	1.24814e-09
23	1570000	1727000	1077	1.58466e-09
23	1727000	1884000	1561	1.86488e-09
23	1884000	2041000	1406	3.21842e-09
23	2041000	2198000	646	1.57228e-09
23	2198000	2355000	1174	2.49096e-09
23	2355000	2512000	1252	3.40744e-10
23	2512000	2669000	259	1.15228e-09
23	2669000	2826000	301	1.86461e-09
23	2826000	2983000	436	0
23	2983000	3140000	221	7.329e-09
23	3140000	3297000	261	3.3035e-09
23	3297000	3454000	84	5.00899e-09
23	3454000	3611000	149	4.2983e-09
23	3611000	3768000	231	8.02371e-10
23	3768000	3925000	62	5.97803e-09
23	3925000	4082000	91	5.06891e-09
23	4082000	4239000	92	5.55028e-09
23	4239000	4396000	168	6.76337e-09
23	4396000	4553000	236	5.38703e-09
23	4553000	4710000	856	4.38725e-10
23	4710000	4867000	144	5.22536e-09
23	4867000	5024000	275	6.65586e-09
23	5024000	5181000	256	6.89683e-09
23	5181000	5338000	489	1.94803e-09
23	5338000	5495000	515	2.08669e-09
23	5495000	5652000	288	4.87702e-09
23	5652000	5809000	82	4.15102e-09
23	5809000	5966000	117	8.02843e-09
23	5966000	6123000	591	6.95137e-10
23	6123000	6280000	198	8.08978e-09
23	6280000	6437000	648	1.32624e-10
23	6437000	6594000	195	6.08342e-09
23	6594000	6751000	112	2.69637e-10
23	6751000	6908000	296	3.9958e-09
23	6908000	7065000	121	4.83484e-09
23	7065000	7222000	154	5.71029e-09
23	7222000	7379000	207	3.74261e-09
23	7379000	7536000	191	6.59552e-10
23	7536000	7693000	158	3.57379e-09
23	7693000	7850000	170	3.35713e-09
23	7850000	8007000	258	6.8193e-09
23	8007000	8164000	194	6.40725e-09
23	8164000	8321000	123	7.25744e-09
23	8321000	8478000	137	6.93318e-09
23	8478000	8635000	127	2.6558e-09
23	8635000	8792000	179	5.24296e-09
23	8792000	8949000	103	6.8308e-09
23	8949000	9106000	92	3.88018e-09
23	9106000	9263000	89	5.78964e-09
23	9263000	9420000	244	5.94148e-09
23	9420000	9577000	356	5.13568e-09
23	9577000	9734000	176	7.10953e-09
23	9734000	9891000	118	6.53011e-09
23	9891000	10048000	176	2.60061e-09
23	10048000	10205000	63	5.99272e-09
23	10362000	10519000	141	6.945e-09
23	10519000	10676000	295	5.49071e-09
23	10676000	10833000	179	2.43902e-09
23	10833000	10990000	153	6.11753e-09
23	10990000	11147000	56	7.50708e-09
23	11147000	11304000	157	3.84769e-09
23	11304000	11461000	233	4.85688e-09
23	11461000	11618000	201	6.33771e-09
23	11618000	11775000	154	7.30785e-09
23	11775000	11932000	137	6.55033e-09
23	11932000	12089000	75	6.09574e-09
23	12089000	12246000	129	7.47851e-09
23	12246000	12403000	161	7.65264e-09
23	12403000	12560000	160	4.37007e-09
23	12560000	12717000	82	7.569e-09
23	12717000	12874000	124	7.60747e-09
23	12874000	13031000	309	6.33954e-09
23	13031000	13188000	251	6.22327e-09
23	13188000	13345000	245	4.88663e-09
23	13345000	13502000	476	5.63828e-09
23	13502000	13659000	352	6.39695e-09
23	13659000	13816000	208	6.50871e-09
23	13816000	13973000	249	3.68908e-09
2	0	636000	519	3.64407e-09
2	636000	1272000	840	6.57516e-09
2	1272000	1908000	1630	8.73176e-09
2	1908000	2544000	1103	7.75578e-09
2	2544000	3180000	923	7.61147e-09
2	3180000	3816000	1069	6.4684e-09
2	3816000	4452000	1022	4.0821e-09
2	4452000	5088000	833	4.29372e-09
2	5088000	5724000	725	7.35778e-09
2	5724000	6360000	787	7.65946e-09
2	6360000	6996000	982	7.37975e-09
2	6996000	7632000	699	5.49825e-09
2	7632000	8268000	299	5.22529e-09
2	8268000	8904000	875	2.41685e-09
2	8904000	9540000	1098	8.84857e-09
2	9540000	10176000	917	8.093e-09
2	10176000	10812000	788	0
2	10812000	11448000	532	3.96109e-09
2	11448000	12084000	537	7.49666e-09
2	12084000	12720000	494	8.09658e-09
2	12720000	13356000	471	0
2	13356000	13992000	1564	8.06381e-10
2	13992000	14628000	694	0
2	14628000	15264000	482	3.44637e-10
2	15264000	15900000	315	0
2	15900000	16536000	346	0
2	16536000	17172000	643	0
2	17172000	17808000	832	4.41459e-09
2	17808000	18444000	656	1.8372e-09
2	18444000	19080000	599	6.24341e-09
2	19080000	19716000	577	6.44748e-09
2	19716000	20352000	427	7.84374e-09
2	20352000	20988000	842	7.10818e-09
2	20988000	21624000	906	8.07347e-09
2	21624000	22260000	536	6.3166e-09
2	22260000	22896000	705	3.529e-09
2	22896000	23532000	752	6.46119e-09
2	23532000	24168000	638	6.48983e-09
2	24168000	24804000	866	3.89915e-09
2	24804000	25440000	745	6.60698e-09
2	25440000	26076000	815	7.83508e-09
2	26076000	26712000	452	7.70879e-09
2	26712000	27348000	695	7.46647e-09
2	27348000	27984000	856	7.82628e-09
2	27984000	28617671	414	5.15994e-09
3	0	215000	476	1.8423e-09
3	215000	430000	354	3.84744e-09
3	430000	645000	192	4.01096e-09
3	645000	860000	382	1.35949e-09
3	860000	1075000	274	2.07707e-09
3	1075000	1290000	353	2.83718e-09
3	1290000	1505000	290	2.6905e-09
3	1505000	1720000	235	3.05539e-09
3	1720000	1935000	402	1.00026e-09
3	1935000	2150000	340	2.9714e-09
3	2150000	2365000	300	2.33605e-09
3	2365000	2580000	261	2.78279e-09
3	2580000	2795000	612	1.93433e-09
3	2795000	3010000	316	5.44644e-09
3	3010000	3225000	370	5.89674e-09
3	3225000	3440000	311	3.13542e-09
3	3440000	3655000	223	8.88682e-10
3	3655000	3870000	479	5.94143e-09
3	3870000	4085000	305	2.90047e-09
3	4085000	4300000	345	2.5017e-09
3	4300000	4515000	271	7.46495e-09
3	4515000	4730000	276	1.06398e-09
3	4730000	4945000	434	0
3	4945000	5160000	627	0
3	5160000	5375000	352	4.16441e-09
3	5375000	5590000	466	1.26857e-09
3	5590000	5805000	237	2.47645e-09
3	5805000	6020000	270	4.90644e-09
3	6020000	6235000	579	0
3	6235000	6450000	541	1.87633e-10
3	6450000	6665000	394	6.62944e-09
3	6665000	6880000	495	1.15978e-09
3	6880000	7095000	373	6.13068e-09
3	7095000	7310000	340	3.94133e-09
3	7310000	7525000	450	2.01612e-09
3	7525000	7740000	455	6.49185e-09
3	7740000	7955000	391	1.60218e-09
3	7955000	8170000	411	4.1229e-09
3	8170000	8385000	384	1.44872e-09
3	8385000	8600000	233	3.42891e-09
3	8600000	8815000	276	3.75183e-09
3	8815000	9030000	385	5.96286e-09
3	9030000	9245000	372	4.69142e-09
3	9245000	9460000	532	0
3	9460000	9675000	317	5.48438e-09
3	9675000	9890000	308	2.71326e-09
3	9890000	10105000	346	0
3	10105000	10320000	217	1.81754e-09
3	10320000	10535000	419	4.9516e-09
3	10535000	10750000	222	5.08208e-09
3	10750000	10965000	140	3.83196e-09
3	11180000	11395000	199	5.61656e-09
3	11395000	11610000	175	3.07809e-09
3	11610000	11825000	248	7.22672e-10
3	11825000	12040000	316	5.29646e-09
3	12040000	12255000	279	5.00473e-09
3	12255000	12470000	243	4.25429e-09
3	12470000	12685000	277	1.05018e-09
3	12685000	12900000	111	3.04054e-09
3	12900000	13115000	263	3.2651e-09
3	13115000	13330000	337	4.82511e-09
3	13330000	13545000	152	2.93145e-09
3	13545000	13760000	250	2.9106e-09
3	13760000	13975000	281	4.42227e-09
3	13975000	14190000	131	5.98692e-09
3	14190000	14405000	419	6.13064e-09
3	14405000	14620000	306	5.64318e-09
3	14620000	14835000	207	6.90725e-09
3	14835000	15050000	188	2.0144e-09
3	15050000	15265000	160	6.17419e-09
3	15265000	15480000	209	2.38761e-09
3	15695000	15910000	237	5.04139e-09
3	15910000	16125000	349	2.76065e-09
3	16125000	16340000	192	5.47267e-09
3	16340000	16555000	177	4.31281e-09
3	16555000	16770000	507	5.03482e-09
3	16770000	16985000	270	5.92155e-09
3	16985000	17200000	215	2.26899e-09
3	17200000	17415000	274	5.33519e-09
3	17415000	17630000	288	4.57592e-09
3	17630000	17845000	211	2.49886e-10
3	17845000	18060000	253	2.18883e-09
3	18060000	18275000	270	4.56848e-09
3	18275000	18490000	352	3.83155e-09
3	18490000	18705000	225	3.39479e-09
3	18705000	18920000	135	3.52828e-09
3	18920000	19135000	286	4.33206e-09
3	19135000	19350000	275	6.88422e-09
3	19350000	19565000	201	4.60521e-09
3	19565000	19780000	176	5.89095e-09
3	19780000	19995000	156	3.3947e-09
3	19995000	20210000	927	6.47288e-09
3	20210000	20425000	879	4.23495e-09
3	20425000	20640000	308	4.87412e-09
3	20640000	20855000	264	3.99212e-09
3	20855000	21070000	240	2.15456e-09
3	21070000	21285000	112	5.81569e-09
3	21285000	21500000	124	4.73075e-09
3	21500000	21715000	289	8.13604e-09
3	21715000	21930000	235	1.39068e-09
3	21930000	22145000	329	2.06381e-09
3	22145000	22360000	209	1.75101e-09
3	22360000	22575000	321	5.50929e-09
3	22575000	22790000	269	5.05047e-09
3	22790000	23005000	434	5.17011e-09
3	23005000	23220000	704	0
3	23220000	23435000	432	2.00647e-09
3	23435000	23650000	182	3.54953e-09
3	23650000	23865000	220	5.35873e-09
3	23865000	24080000	283	2.10701e-09
3	24080000	24295000	357	5.56173e-09
3	24295000	24510000	245	5.82714e-09
3	24510000	24725000	347	5.39668e-09
3	24725000	24940000	714	3.71349e-09
3	24940000	25155000	467	4.5338e-09
3	25155000	25370000	737	4.25203e-09
3	25370000	25585000	1738	1.03279e-09
3	25585000	25800000	1349	2.94748e-09
3	25800000	26015000	736	3.98888e-09
3	26015000	26230000	902	4.44455e-09
3	26230000	26445000	804	1.21963e-09
3	26445000	26660000	760	4.96509e-09
3	26660000	26875000	1334	6.88324e-10
3	26875000	27090000	968	6.93937e-09
3	27090000	27305000	497	2.53167e-09
3	27305000	27520000	220	2.8491e-09
3	27520000	27735000	308	7.42505e-10
3	27735000	27928571	210	1.47417e-09
4	0	743000	1058	1.39743e-09
4	743000	1486000	1752	7.88795e-09
4	1486000	2229000	1327	7.1385e-09
4	2229000	2972000	1300	8.40311e-09
4	2972000	3715000	1247	8.11545e-09
4	3715000	4458000	996	6.3899e-09
4	4458000	5201000	686	5.10228e-09
4	5201000	5944000	601	2.85109e-09
4	5944000	6687000	525	6.76051e-09
4	6687000	7430000	855	2.57134e-09
4	7430000	8173000	749	1.99189e-09
4	8173000	8916000	985	6.15868e-10
4	8916000	9659000	759	6.872e-09
4	9659000	10402000	1105	6.30133e-09
4	10402000	11145000	1145	1.43743e-09
4	11145000	11888000	849	5.00623e-09
4	11888000	12631000	696	4.74423e-09
4	12631000	13374000	945	3.94403e-09
4	13374000	14117000	872	0
4	14117000	14860000	1168	7.85571e-09
4	14860000	15603000	1333	4.04955e-09
4	15603000	16346000	974	7.10062e-09
4	16346000	17089000	1104	7.69688e-09
4	17089000	17832000	1249	7.10087e-09
4	17832000	18575000	910	7.43004e-09
4	18575000	19318000	517	5.76734e-09
4	19318000	20061000	967	1.53798e-10
4	20061000	20804000	1034	7.60496e-09
4	20804000	21547000	1047	7.61572e-09
4	21547000	22290000	1148	7.86272e-09
4	22290000	23033000	1127	5.21697e-09
4	23033000	23776000	864	7.10244e-09
4	23776000	24519000	714	5.22895e-09
4	24519000	25262000	645	1.62479e-09
4	25262000	26005000	836	7.16513e-09
4	26005000	26748000	747	5.74276e-09
4	26748000	27083186	356	7.4312e-09
5	0	922000	1667	1.12802e-09
5	922000	1844000	1522	2.22092e-09
5	1844000	2766000	1708	7.82213e-10
5	2766000	3688000	1616	7.87916e-10
5	3688000	4610000	673	6.97431e-09
5	4610000	5532000	1163	6.42637e-09
5	5532000	6454000	1361	8.894e-09
5	6454000	7376000	984	2.37263e-09
5	7376000	8298000	978	4.84826e-09
5	8298000	9220000	564	3.70267e-09
5	9220000	10142000	760	7.09642e-09
5	10142000	11064000	708	6.88859e-09
5	11064000	11986000	1241	5.53209e-09
5	11986000	12908000	989	4.16237e-09
5	12908000	13830000	1166	5.34082e-09
5	13830000	14752000	962	7.59023e-09
5	14752000	15674000	1529	7.53054e-09
5	15674000	16596000	1164	8.01894e-09
5	16596000	17518000	1000	8.16981e-09
5	17518000	18440000	912	1.56805e-09
5	18440000	19362000	942	7.01152e-09
5	19362000	20284000	1085	7.7479e-09
5	20284000	21206000	840	2.15045e-09
5	21206000	22128000	1522	3.58607e-09
5	22128000	23050000	1048	7.63937e-09
5	23050000	23972000	1152	5.81331e-09
5	23972000	24894000	623	6.68626e-09
5	24894000	25816000	723	7.38895e-09
5	25816000	26738000	1763	8.58297e-09
5	26738000	27562758	1026	8.21371e-09
6	0	482000	325	6.31531e-09
6	482000	964000	459	6.07134e-09
6	964000	1446000	749	5.64447e-09
6	1446000	1928000	648	4.82683e-09
6	1928000	2410000	311	7.07572e-09
6	2410000	2892000	482	6.16193e-09
6	2892000	3374000	627	5.90034e-09
6	3374000	3856000	605	2.09682e-09
6	3856000	4338000	233	4.92049e-09
6	4338000	4820000	622	1.29778e-09
6	4820000	5302000	697	4.40722e-09
6	5302000	5784000	337	3.936e-09
6	5784000	6266000	722	6.15417e-10
6	6266000	6748000	547	2.96754e-09
6	6748000	7230000	459	1.25632e-09
6	7230000	7712000	460	0
6	7712000	8194000	665	0
6	8194000	8676000	451	3.03565e-09
6	8676000	9158000	639	4.83102e-09
6	9158000	9640000	494	3.97047e-09
6	9640000	10122000	589	0
6	10122000	10604000	683	1.10734e-09
6	10604000	11086000	868	2.72321e-09
6	11086000	11568000	735	6.33446e-09
6	11568000	12050000	1256	5.45865e-09
6	12050000	12532000	1428	3.99697e-09
6	12532000	13014000	564	5.6003e-09
6	13014000	13496000	465	1.57021e-09
6	13496000	13978000	497	3.41792e-09
6	13978000	14460000	430	6.30526e-09
6	14460000	14942000	157	5.14036e-09
6	14942000	15424000	402	8.6217e-10
6	15424000	15906000	274	2.64865e-09
6	15906000	16388000	279	6.38057e-09
6	16388000	16870000	629	6.40183e-09
6	16870000	17352000	650	5.65105e-09
6	17352000	17834000	823	7.10547e-10
6	17834000	18316000	894	4.80541e-09
6	18316000	18798000	1714	5.47522e-09
6	18798000	19280000	611	1.1724e-09
6	19280000	19762000	549	0
6	19762000	20244000	794	2.78303e-09
6	20244000	20726000	407	5.20799e-09
6	20726000	21208000	552	4.2446e-09
6	21208000	21690000	564	6.21906e-09
6	21690000	22172000	527	7.01769e-09
6	22172000	22654000	697	3.68383e-10
6	22654000	23136000	720	5.08692e-09
6	23136000	23618000	968	4.98653e-09
6	23618000	24100000	818	9.88976e-10
6	24100000	24582000	1034	7.61185e-09
6	24582000	25064000	1248	1.45374e-09
6	25064000	25546000	900	4.76643e-09
6	25546000	26028000	669	2.4624e-09
6	26028000	26510000	464	3.56534e-09
6	26510000	26992000	718	3.85231e-09
6	26992000	27360213	611	5.52694e-09
7	0	741000	981	7.25299e-09
7	741000	1482000	1049	6.58615e-09
7	1482000	2223000	1165	6.47114e-09
7	2223000	2964000	1091	7.42242e-09
7	2964000	3705000	946	8.97292e-09
7	3705000	4446000	792	7.11215e-09
7	4446000	5187000	609	4.95867e-09
7	5187000	5928000	890	7.33277e-09
7	5928000	6669000	855	3.45148e-09
7	6669000	7410000	939	4.87606e-09
7	7410000	8151000	851	8.57931e-09
7	8151000	8892000	1177	7.1637e-09
7	8892000	9633000	646	6.05256e-09
7	9633000	10374000	941	8.34894e-09
7	10374000	11115000	930	7.88158e-09
7	11115000	11856000	1088	3.74448e-09
7	11856000	12597000	1023	6.25439e-09
7	12597000	13338000	1017	0
7	13338000	14079000	1418	3.27799e-10
7	14079000	14820000	1371	2.9707e-10
7	14820000	15561000	1368	7.1082e-09
7	15561000	16302000	1759	1.79914e-10
7	16302000	17043000	1065	6.83053e-09
7	17043000	17784000	642	6.88413e-09
7	17784000	18525000	680	5.97352e-09
7	18525000	19266000	941	7.09441e-09
7	19266000	20007000	908	7.4313e-09
7	20007000	20748000	693	5.71361e-09
7	20748000	21489000	1170	7.27049e-09
7	21489000	22230000	1005	8.2348e-09
7	22230000	22971000	805	5.92062e-09
7	22971000	23712000	715	5.62357e-09
7	23712000	24453000	1091	8.29075e-09
7	24453000	25194000	917	7.81724e-09
7	25194000	25935000	1018	8.30973e-09
7	25935000	26676000	942	6.65522e-09
7	26676000	27406825	574	6.93333e-09
8	0	819000	783	6.58078e-09
8	819000	1638000	965	7.02063e-09
8	1638000	2457000	669	6.37057e-09
8	2457000	3276000	877	7.46352e-09
8	3276000	4095000	969	5.53909e-09
8	4095000	4914000	1227	7.26472e-09
8	4914000	5733000	942	8.17101e-09
8	5733000	6552000	1124	2.2936e-09
8	6552000	7371000	982	4.21797e-09
8	7371000	8190000	1247	4.71474e-09
8	8190000	9009000	1276	3.73925e-09
8	9009000	9828000	869	2.43034e-11
8	9828000	10647000	1471	7.74697e-09
8	10647000	11466000	1137	0
8	11466000	12285000	1499	1.16437e-09
8	12285000	13104000	692	7.9552e-10
8	13104000	13923000	1761	2.51776e-09
8	13923000	14742000	1715	1.76211e-09
8	14742000	15561000	827	1.05248e-09
8	15561000	16380000	985	5.17786e-09
8	16380000	17199000	854	4.74066e-09
8	17199000	18018000	998	8.08413e-09
8	18018000	18837000	889	7.60146e-09
8	18837000	19656000	1042	8.17584e-09
8	19656000	20475000	888	4.9696e-09
8	20475000	21294000	1182	7.56139e-09
8	21294000	22113000	729	3.56252e-10
8	22113000	22932000	1170	3.30407e-09
8	22932000	23751000	739	6.9649e-10
8	23751000	24570000	905	8.12845e-10
8	24570000	25389000	1025	3.7557e-09
8	25389000	26201271	1073	6.76196e-09
9	0	614000	361	4.25774e-09
9	614000	1228000	658	0
9	1228000	1842000	800	6.25539e-09
9	1842000	2456000	852	7.34362e-09
9	2456000	3070000	880	7.65967e-09
9	3070000	3684000	650	5.8138e-09
9	3684000	4298000	572	3.24184e-09
9	4298000	4912000	875	9.09594e-10
9	4912000	5526000	762	2.77981e-09
9	5526000	6140000	802	4.02342e-09
9	6140000	6754000	869	7.98071e-09
9	6754000	7368000	1253	7.35152e-09
9	7368000	7982000	647	5.68327e-09
9	7982000	8596000	559	1.59422e-10
9	8596000	9210000	668	3.15611e-09
9	9210000	9824000	521	1.79858e-09
9	9824000	10438000	493	5.25205e-09
9	10438000	11052000	759	3.2218e-11
9	11052000	11666000	1554	1.35954e-09
9	11666000	12280000	884	2.4237e-09
9	12280000	12894000	1005	3.60024e-10
9	12894000	13508000	874	6.65791e-10
9	13508000	14122000	739	4.85464e-09
9	14122000	14736000	974	7.68369e-09
9	14736000	15350000	625	4.07547e-09
9	15350000	15964000	780	6.36136e-09
9	15964000	16578000	506	5.57645e-09
9	16578000	17192000	662	0
9	17192000	17806000	690	0
9	17806000	18420000	803	5.43324e-09
9	18420000	19034000	1750	8.10306e-09
9	19034000	19648000	908	6.16409e-09
9	19648000	20262000	721	5.83951e-09
9	20262000	20876000	785	2.51044e-09
9	20876000	21490000	851	1.22096e-09
9	21490000	22104000	825	1.24249e-09
9	22104000	22718000	594	5.8727e-09
9	22718000	23332000	739	5.35554e-09
9	23332000	23946000	805	0
9	23946000	24560000	834	6.66443e-09
9	24560000	25174000	710	5.96752e-09
9	25174000	25788000	650	6.40998e-09
9	25788000	26055344	83	5.39539e-09
