# Supplementary material for: Telomere-to-telomere assembly of a fish Y chromosome reveals the origin of a young sex chromosome pair
Source: Genome Biol. 2021 Jul 12;22:203. doi: 10.1186/s13059-021-02430-y (PMC8273981; doi:10.1186/s13059-021-02430-y)
Supplement: Supplementary file 7 — Additional file 7: Table S6. Statistics of PCH. [file 13059_2021_2430_MOESM7_ESM.xlsx]

## Sheet: Table S6
Table S6 Statistics of PCH
Chromosome	Medaka homologous chromosome	PCH size (Mb)	Start (Mb)	End (Mb)	Chr size	Chr type	% PCH
Chr1	Chr3	5.8	13.2	19	31426457	m	18.4558
Chr2	Chr5	4	13.2	17.2	28617671	m	13.9774
Chr3	Chr21	3.1	0	3.1	27928571	t	11.0997
Chr5	Chr9	3.5	0	3.5	27562758	t	12.6983
Chr6	Chr13	2.7	24.6	27.3	27360213	t	9.86834
Chr7	Chr4	5.2	12	17.2	27406825	m	18.9734
Chr8	Chr16	4.7	10.5	15.2	26201271	m	17.9381
Chr9	Chr7	4.3	10.7	15	26055344	m	16.5033
Chr10	Chr6	1.7	23.4	25.1	25171794	t	6.75359
Chr11	Chr17	4	0	4	25015623	t	15.99
Chr12	Chr15	4.5	0	4.5	24177622	t	18.6123
Chr13	Chr14	4	0	4	24016367	t	16.6553
Chr14	Chr20	5	0	5	22438172	sm	22.2835
Chr15	Chr8	4.5	0	4.5	21877473	t	20.5691
Chr16	Chr11	4	0	4	22299167	t	17.9379
Chr17	Chr22	4.7	18.6	23.3	23383112	t	20.1
Chr18	Chr24	4	0	4	21322900	t	18.7592
Chr19	Chr12	3.8	0	3.8	20665068	t	18.3885
Chr20	Chr19	6	0	6	20404709	sm	29.405
Chr21	Chr18	2.5	0	2.5	17599795	t	14.2047
Chr22	Chr23	2.5	0	2.5	16609880	t	15.0513
Chr23	Chr2	4	0	4	15018370	t	26.634
ChrY	Chr10	9	19.4	28.4	29486427	sm	30.5225
