# Supplementary material for: Telomere-to-telomere assembly of a fish Y chromosome reveals the origin of a young sex chromosome pair
Source: Genome Biol. 2021 Jul 12;22:203. doi: 10.1186/s13059-021-02430-y (PMC8273981; doi:10.1186/s13059-021-02430-y)
Supplement: Supplementary file 8 — Additional file 8: Table S7. The primers to clone Cen-524 and Tel-190 Satellite DNA. [file 13059_2021_2430_MOESM8_ESM.xlsx]

## Sheet: Table S7
Table S7 The primers to clone Cen-524 and Tel-190 Satellite DNA
Primer	Sequence (5'→3'）
Cen-524-1	AAAAATCATCGTGGTAATACTGTAATGCATTTTCTAAAATCAATAAGGTGCTGCCAAAA
Cen-524-2	CACGTTTTCAGTGTAAATGAGTTGAAATGAAGCATCTGTGAATTTTTTTGGCAGCACCT
Cen-524-3	AAAGGAACACATTGATTTAAACAGCAGACACGTCTCCCGTTGTCCTATATGGCTTCAG
Cen-524-4	GCAGCTGGTTCTGCTCTGTAATTGTAATCTTTCATTGAACGAGACTGAAGCCATATAG
Cen-524-5	TCTGTACGGCTTCGTGTAGTTATGACTGTGCAACGAAGCAAGTCGCAGCTGGTTCTGC
Tel-190-1	ACGAGACCTATAAGCTGGGCATAGTTTGGAGTCATCAGGTCACATGACCTGGAAGCTA
Tel-190-2	GATTTTCGCTCAATGGCCTTCAGGTCATGTGAGCTTTTGCTCAATAGCTTCCAGGTCA
Tel-190-3	AAAGCCTCAATATGAAATATTAAAAAATTCATAGAAAATCAAAGAAGTGAC
Tel-190-4	CTGTCCCCACCAGGCACACCTTTAATTGTTTAGATATGTCACTTCTTTGAT
Full sequence
Cen-524	CACAGATGCTTCATTTCAACTCATTTACACTGAAAACGTGAAATGAACACATTGATTTTAACAGCAGACACGTCTCCCGTTGTTCTATATGGCTTCAGTCTCGTTCAATGAAAGATTACAATTGCTGAGCAGAACCAGCTGCGAATAGCTTCGTTGCATAGTCATAACTACACGAAGCCGTACAGTGGATTACGTTCAATTGATATTCACTTGGATATGGATTATCATTGTTGGGCACGGCATACTAGCAATGCAATCATCCTGGACAGGCGGAGAAACTTTCTGCACATGATTGAAAGCTGCTGGTGCTCCAGCGAAAACTTCAGGGGACATCCGAATTACTGTGCACAGTTTTACCGCACTATGCTCGGCTTCGACAGGTGCCAATGCCCGCTATGT…
Tel-190	ACGAGACCTATAAGCTGGGCATAGTTTGGAGTCATCAGGTCACATGACCTGGAAGCTATTGAGCAAAAGCTCACATGACCTGAAGGCCATTGAGCGAAAATCAAAGCCTCAATATGAAATATTAAAAAATTCATAGAAAATCAAAGAAGTGACATATCTAAACAATTAAAGGTGTGCCTGGTGGGGACAG
