# Supplementary material for: Telomere-to-telomere assembly of a fish Y chromosome reveals the origin of a young sex chromosome pair
Source: Genome Biol. 2021 Jul 12;22:203. doi: 10.1186/s13059-021-02430-y (PMC8273981; doi:10.1186/s13059-021-02430-y)
Supplement: Supplementary file 9 — Additional file 9: Table S8. Sequencing data produced from this study. [file 13059_2021_2430_MOESM9_ESM.xlsx]

## Sheet: Table S8
Table S8 Sequencing data produced from this study
Sequencing type	Tissue	Sex	Accession	Replicate
Pacbio CCS	muscle	male	SRR11167992	NA
Pacbio CCS	muscle	male	SRR11165097	NA
Pacbio CCS	muscle	male	SRR11164858	NA
Pacbio CCS	muscle	male	SRR11164859	NA
Hi-C	muscle	male	SRR11741519	NA
CUT&Tag	liver	male	SRR13089362	NA
resequencing	muscle	female	SRR11741530	1
resequencing	muscle	female	SRR11741521	2
resequencing	muscle	female	SRR11741529	3
resequencing	muscle	female	SRR11741528	4
resequencing	muscle	female	SRR11741527	5
resequencing	muscle	female	SRR11741526	6
resequencing	muscle	female	SRR11741516	7
resequencing	muscle	female	SRR11741525	8
resequencing	muscle	female	SRR11741524	9
resequencing	muscle	female	SRR11741523	10
resequencing	muscle	female	SRR11741522	1
resequencing	muscle	male	SRR11741532	2
resequencing	muscle	male	SRR11741512	3
resequencing	muscle	male	SRR11741531	4
resequencing	muscle	male	SRR11741520	5
resequencing	muscle	male	SRR11741518	6
resequencing	muscle	male	SRR11741517	7
resequencing	muscle	male	SRR11741515	8
resequencing	muscle	male	SRR11741514	9
resequencing	muscle	male	SRR11741513	10
RNA-seq	gonad	female	SRR12321680	1
RNA-seq	gonad	female	SRR12321679	2
RNA-seq	gonad	female	SRR12321678	3
RNA-seq	gonad	female	SRR12321677	4
RNA-seq	gonad	female	SRR12321676	5
RNA-seq	gonad	intersex	SRR12321675	1
RNA-seq	gonad	intersex	SRR12321674	2
RNA-seq	gonad	intersex	SRR12321673	3
RNA-seq	gonad	intersex	SRR12321671	4
RNA-seq	gonad	intersex	SRR12321670	5
RNA-seq	gonad	male	SRR12321669	1
RNA-seq	gonad	male	SRR12321668	2
RNA-seq	gonad	male	SRR12321667	3
RNA-seq	gonad	male	SRR12321666	4
RNA-seq	gonad	male	SRR12321665	5
RNA-seq	blood	male	SRR12321657	NA
RNA-seq	brain	male	SRR12321656	NA
RNA-seq	eye	male	SRR12321672	NA
RNA-seq	fin	male	SRR12321664	NA
RNA-seq	gill	male	SRR12321663	NA
RNA-seq	gut	male	SRR12321662	NA
RNA-seq	heart	male	SRR12321661	NA
RNA-seq	liver	male	SRR12321660	NA
RNA-seq	muscle	male	SRR12321659	NA
RNA-seq	skin	male	SRR12321658	NA
RNA-seq	spleen	male	SRR12321655	NA
RNA-seq	testis	male	SRR12321654	NA
